# Supplementary material for: Legacy Effects Overshadow Tree Diversity Effects on Soil Fungal Communities in Oil Palm-Enrichment Plantations
Source: Microorganisms. 2020 Oct 13;8(10):1577. doi: 10.3390/microorganisms8101577 (PMC7656304; doi:10.3390/microorganisms8101577)
Supplement: Supplementary file 1 [file microorganisms-08-01577-s001.zip]

Archive with 4 entries (3 files):
- suppl_proofread/
- suppl_proofread/microorganisms-933297-suyppl.docx
- suppl_proofread/microorganisms-933297-TableS1.xlsx
- suppl_proofread/microorganisms-933297-TableS2.xlsx
