# Supplementary material for: Legacy Effects Overshadow Tree Diversity Effects on Soil Fungal Communities in Oil Palm-Enrichment Plantations
Source: Microorganisms. 2020 Oct 13;8(10):1577. doi: 10.3390/microorganisms8101577 (PMC7656304; doi:10.3390/microorganisms8101577)
Supplement: Supplementary file 1 [file microorganisms-08-01577-s001.zip › suppl_proofread/microorganisms-933297-TableS1.xlsx]

## Sheet: Supplementary_S1
Supplementary Table S1: Tree enrichment island size (edge length), tree species richness levels, planted tree species, soil chemical measurements and fungal OTU diversity measures
Plot No.	Edge length [m]	Tree richness	Durio zibethinus	Dyera polyphylla	Archidendron pauciflorum	Shorea leprosula	Parkia speciosa	Peronema canescens	soil C [mg g-1]	soil N [mg g-1]	soil CN	soil avail. P [mg g-1]	soil pH	richness	Shannon diversity	Chao richness	Phylogenetic diversity
1	40	1	0	0	0	0	1	0	16.0528	1.57144	10.1982	0.0333028	4.09	1141	4.77434	1222.57	692.003
2	20	3	1	0	0	1	1	0	17.8218	1.50915	11.7859	0.68035	5.14	1531	5.25393	1707.24	843.009
3	20	2	1	1	0	0	0	0	17.0747	1.81283	9.42181	0.0395702	3.94	1197	4.82976	1287.38	703.43
4	10	1	0	0	0	1	0	0	18.6885	1.8292	10.2245	0.390843	3.98	1320	4.75594	1561.42	769.952
5	40	1	0	0	1	0	0	0	13.8028	1.19103	11.3977	0.022779	3.98	1177	4.9623	1246.24	724.42
6	5	1	0	0	0	0	0	1	14.2639	1.25693	11.3164	0.0694914	3.96	1306	5.47958	1381.49	741.859
7	40	3	0	0	0	1	1	1	25.5096	2.36657	10.6898	0.0729593	4.06	1310	5.3001	1404.62	728.005
8	5	1	0	0	0	1	0	0	17.5394	1.59836	10.9558	0.0394885	3.84	1274	5.15865	1364.78	715.478
9	10	3	0	1	1	0	1	0	21.602	1.8454	11.6404	0.26161	4.21	1477	5.17902	1647.12	875.819
10	20	0	0	0	0	0	0	0	21.59	2.0658	10.4462	0.0454279	3.94	1389	5.37604	1542.75	806.329
11	10	1	0	1	0	0	0	0	14.7264	1.58035	9.27232	0.0579783	3.95	982	5.18666	1063.73	672.961
12	20	1	1	0	0	0	0	0	13.2458	1.17814	11.2292	0.174132	4.24	1442	5.55904	1611.12	839.965
13	10	1	0	0	0	0	0	1	22.0313	1.97622	11.1415	0.0533165	4.08	1391	5.03005	1581.95	781.135
14	10	1	1	0	0	0	0	0	16.4009	1.58554	10.2893	0.0616726	4.14	1718	5.11325	2096.63	952.559
15	20	1	0	0	1	0	0	0	21.7811	2.04758	10.5993	0.0372065	3.78	1580	4.90372	1778.97	831.095
16	5	3	1	1	0	0	1	0	18.042	1.71792	10.5526	0.0293176	4.1	1145	5.14053	1213.55	696.6
17	20	1	0	0	0	1	0	0	21.9035	2.12933	10.3854	0.23984	4.17	1752	5.35176	1996.07	954.949
18	5	2	0	1	0	0	0	1	18.292	1.78634	10.2533	0.049592	3.83	1442	4.33461	1592.25	829.373
19	20	6	1	1	1	1	1	1	20.5944	2.07959	9.90147	0.0381511	3.94	1578	5.42484	1798.35	845.155
20	10	1	0	0	1	0	0	0	22.893	2.16787	10.5672	0.0683219	3.86	2006	5.52978	2265.79	1054.15
21	10	6	1	1	1	1	1	1	10.523	1.03474	10.233	0.493476	4.1	1409	4.47655	1607.11	795.694
22	5	2	0	0	1	1	0	0	13.3374	1.23619	10.8009	0.0762429	3.97	1554	5.49988	1736.16	841.534
23	40	6	1	1	1	1	1	1	16.2591	1.545	10.4549	0.0330208	3.85	1276	5.0071	1410.63	756.085
24	40	2	1	0	0	0	0	1	15.0818	1.50069	10.0229	0.383475	5.96	1568	4.97678	1805.78	895.354
25	5	1	0	0	0	0	1	0	25.1482	2.15907	11.6845	0.056917	4.2	1466	5.35873	1582.04	862.1
26	40	2	0	1	0	1	0	0	14.4345	1.37886	10.5128	0.0685283	4.06	1580	5.54997	1694.92	928.056
27	10	2	0	0	0	0	1	1	19.2604	2.05998	9.40029	0.412603	4.24	1522	5.31253	1684.18	865.611
28	5	1	0	0	1	0	0	0	22.9301	2.03588	11.2614	0.199292	4.19	1517	5.06857	1750.15	856.256
29	40	3	1	1	1	0	0	0	19.3855	1.72744	11.1587	0.04502	4.26	1851	5.38798	2079.08	1033.44
30	20	1	0	0	0	0	0	1	11.9785	1.14672	10.4014	0.0380369	4.22	1331	5.42216	1633.7	802.014
31	5	1	1	0	0	0	0	0	16.4157	1.62466	10.1041	0.384105	5.35	1805	5.44149	2020.53	992.842
32	10	2	1	0	0	1	0	0	18.8363	1.78261	10.5205	0.0692194	3.85	1348	4.39946	1672.86	761.981
33	20	3	0	1	1	0	0	1	19.2496	1.54484	12.4595	0.123759	4.06	1629	5.28341	1922.92	933.138
34	10	2	0	1	1	0	0	0	15.1822	1.5927	9.57868	0.0534944	4.29	1674	5.2957	1962.67	864.065
35	40	0	0	0	0	0	0	0	19.9704	2.20596	9.05236	0.149609	4.33	1653	5.04831	2084.05	832.039
36	20	2	0	0	0	1	1	0	23.1029	2.2094	10.4608	0.059626	4.21	1632	5.21306	1960.53	847.218
37	10	0	0	0	0	0	0	0	19.8837	2.10307	9.41234	0.324348	4.45	1561	4.68326	1904.53	801.615
38	20	1	0	1	0	0	0	0	25.0274	2.56585	9.71929	0.070857	3.75	1640	5.19074	2036.35	846.537
39	5	2	1	0	0	0	1	0	15.6132	1.62596	9.59199	0.171073	3.9	1811	5.41205	2092.73	941.623
40	5	0	0	0	0	0	0	0	19.2328	1.8723	10.2359	0.0502316	3.98	1731	5.34935	2144.41	934.58
41	10	1	0	0	0	0	1	0	13.7436	1.25705	10.9129	0.0630173	3.97	1653	5.33751	1839.91	910.262
42	5	1	0	1	0	0	0	0	15.3024	1.36847	11.2589	0.0374116	3.97	1451	5.22185	1566.1	828.168
43	40	1	1	0	0	0	0	0	21.4095	1.78728	12.0936	0.0887554	4.25	1417	5.32313	1475.85	866.901
44	5	3	0	0	1	1	0	1	14.9544	1.6123	9.27411	0.0520875	4.09	1497	5.07337	1731.14	804.839
45	40	1	0	0	0	0	0	1	27.1064	2.88529	9.37178	0.068296	4.1	1491	5.04394	1876.51	771.601
46	40	2	0	0	1	0	1	0	34.6642	3.62471	9.53974	0.083787	6.32	1764	5.01472	2160.56	964.706
47	20	2	0	0	1	0	0	1	18.5589	2.14738	8.63831	0.0534433	4.5	1996	5.30482	2318.77	1040.46
48	10	3	1	0	0	1	0	1	14.4319	1.46327	10.0167	0.274002	4.56	1819	4.86796	2185.03	955.113
49	40	1	0	0	0	1	0	0	13.5164	1.32078	10.2135	0.058205	4.36	1371	5.23879	1504.14	810.043
50	5	6	1	1	1	1	1	1	22.4535	2.15829	10.464	0.0638606	4.1	1282	4.27323	1599.33	713.929
51	20	1	0	0	0	0	1	0	18.5376	1.57045	11.5481	0.0384808	3.77	1372	4.4585	1654.2	767.44
52	40	1	0	1	0	0	0	0	16.3147	1.43358	11.3855	0.525863	4.38	1446	4.70938	1771.72	811.375
53	10	c	0	0	0	0	0	0	15.4134	1.26268	11.9194	0.271861	3.94	1599	5.11899	1910.53	881.909
54	10	c	0	0	0	0	0	0	13.9841	1.1835	11.8303	0.0344669	4.16	1044	4.59051	1174.68	644.497
55	10	c	0	0	0	0	0	0	20.296	1.68796	12.1234	0.040233	4.29	1628	5.06371	1865.06	913.411
56	10	c	0	0	0	0	0	0	15.5199	1.48297	10.5316	0.0297787	4.2	1563	5.42508	1678.5	860.879
