# Supplementary material for: Legacy Effects Overshadow Tree Diversity Effects on Soil Fungal Communities in Oil Palm-Enrichment Plantations
Source: Microorganisms. 2020 Oct 13;8(10):1577. doi: 10.3390/microorganisms8101577 (PMC7656304; doi:10.3390/microorganisms8101577)
Supplement: Supplementary file 1 [file microorganisms-08-01577-s001.zip › suppl_proofread/microorganisms-933297-TableS2.xlsx]

## Sheet: OTU_v3

	Island_1	Island_2	Island_3	Island_4	Island_5	Island_6	Island_7	Island_8	Island_9	Island_10	Island_11	Island_12	Island_13	Island_14	Island_15	Island_16	Island_17	Island_18	Island_19	Island_20	Island_21	Island_22	Island_23	Island_24	Island_25	Island_26	Island_27	Island_28	Island_29	Island_30	Island_31	Island_32	Island_33	Island_34	Island_35	Island_36	Island_37	Island_38	Island_39	Island_40	Island_41	Island_42	Island_43	Island_44	Island_45	Island_46	Island_47	Island_48	Island_49
OTU_97_1	487	352	374	487	623	634	266	944	157	673	1926	450	1361	1029	1300	1983	639	654	1243	1498	2529	626	2782	587	703	1129	1597	1176	782	1408	323	452	768	868	714	914	252	631	1317	584	765	1492	1297	895	1274	3219	1993	2070	475
OTU_97_10	0	0	0	0	0	0	0	0	0	0	0	0	0	0	0	0	0	0	0	5	0	4	0	0	0	0	0	0	0	0	0	0	5	0	0	0	0	0	0	0	0	0	0	0	0	0	0	0	0
OTU_97_100	0	0	0	0	0	0	0	0	0	0	0	0	0	0	0	0	0	0	0	0	0	0	0	0	0	0	0	0	0	0	0	0	0	0	0	0	0	3	0	0	5	0	0	3	1	0	2	0	0
OTU_97_1000	0	0	0	0	0	0	0	0	0	0	0	0	0	0	0	0	0	0	0	0	0	0	0	0	0	0	0	0	0	0	0	1	0	3	0	0	0	0	0	7	0	0	0	0	0	0	0	0	0
OTU_97_10001	0	4	0	0	0	0	0	0	0	0	0	1	0	0	0	0	0	0	0	0	0	0	0	3	0	0	2	0	5	0	0	0	0	0	0	0	0	0	0	0	0	0	0	3	0	0	0	0	6
OTU_97_10002	0	2	0	0	0	0	0	0	0	0	2	2	0	1	1	0	1	0	0	0	0	0	0	3	0	0	2	0	1	0	0	0	0	0	0	0	0	0	0	0	0	0	3	0	0	0	0	0	0
OTU_97_10003	0	0	2	0	0	0	0	0	0	0	0	0	0	0	0	0	0	0	0	0	0	0	0	0	0	0	2	0	0	0	0	0	0	31	37	31	0	92	6	0	17	58	0	0	0	0	6	15	0
OTU_97_10006	0	0	1	1	17	7	0	15	0	0	0	6	2	4	7	2	2	1	0	4	0	2	2	1	3	10	0	0	2	10	0	0	2	1	2	1	2	1	3	1	0	0	0	0	0	7	7	2	1
OTU_97_10008	0	0	0	2	0	0	0	1	8	0	4	0	0	0	0	0	2	0	0	0	2	2	0	0	0	0	0	0	0	0	1	0	0	0	0	0	1	0	0	2	0	0	0	0	0	0	0	0	0
OTU_97_10009	0	0	0	4	0	0	0	7	0	0	0	0	0	0	0	0	0	0	0	0	0	0	0	0	0	0	0	0	0	0	0	0	0	0	0	0	0	0	0	4	0	6	0	0	0	0	0	0	0
OTU_97_10010	0	9	8	0	0	0	3	0	0	0	0	0	65	14	0	0	8	58	89	24	0	0	0	0	11	0	0	76	0	0	0	0	0	24	1	51	0	0	0	53	0	0	0	0	0	0	0	0	26
OTU_97_10012	0	0	0	3	0	0	0	0	0	1	0	0	0	0	0	0	0	2	0	0	1	0	0	0	0	0	0	0	0	0	0	3	0	0	0	0	0	0	0	0	0	0	0	0	0	1	0	0	0
OTU_97_10013	0	0	0	2	0	0	0	0	0	0	0	0	0	0	1	0	0	0	1	4	0	0	0	0	0	0	0	2	1	0	0	0	0	0	0	0	0	0	3	0	0	0	0	0	0	0	2	0	0
OTU_97_10014	0	0	0	0	29	0	0	0	0	0	0	0	0	0	0	0	0	0	0	0	0	0	0	0	0	0	0	0	0	0	0	0	0	0	0	0	0	0	0	0	0	0	0	0	0	0	0	0	0
OTU_97_10015	0	0	0	0	5	0	0	4	0	0	0	0	0	0	0	0	0	0	0	0	2	0	0	0	0	0	0	0	0	0	0	0	0	0	0	0	0	0	0	0	0	0	0	0	0	0	0	0	0
OTU_97_10017	0	0	0	0	2	0	0	0	0	0	0	3	0	0	0	3	0	0	0	8	0	0	0	0	0	0	0	0	0	0	0	0	0	6	0	0	0	0	0	0	0	0	0	0	0	0	0	0	0
OTU_97_10018	0	0	0	0	32	0	0	0	0	0	0	0	0	0	0	0	0	0	0	0	0	0	0	0	0	0	0	0	0	0	0	0	0	0	0	0	0	0	0	0	0	0	0	0	0	0	0	0	0
OTU_97_1002	0	15	0	0	0	13	4	5	15	0	0	0	0	1	0	0	1	0	11	5	0	3	0	4	0	0	0	1	0	0	4	0	3	6	1	0	0	0	15	0	0	5	7	1	0	1	13	3	2
OTU_97_10021	0	0	0	0	0	23	0	0	0	0	0	0	0	0	0	0	3	0	2	0	0	0	0	0	1	0	0	0	0	0	0	0	0	0	0	0	0	0	0	0	0	2	0	0	0	0	0	0	0
OTU_97_10022	0	0	0	0	0	20	0	0	0	0	0	0	0	0	0	0	0	0	0	0	0	0	0	0	0	3	0	0	1	0	0	0	0	0	0	0	0	0	0	0	0	0	0	0	0	0	0	0	0
OTU_97_10023	0	0	0	0	0	0	0	6	0	0	0	0	0	0	447	0	0	0	0	0	0	0	0	0	0	0	0	0	0	0	0	0	0	0	0	0	0	0	0	0	0	0	0	0	0	0	0	0	0
OTU_97_10024	0	0	0	0	0	15	0	0	0	0	0	0	0	0	0	0	0	0	0	0	0	0	0	0	0	0	0	0	0	0	0	0	0	0	0	0	0	0	0	0	0	0	0	0	0	0	0	0	0
OTU_97_10026	0	0	0	0	0	0	7	0	0	0	0	0	0	0	0	0	0	0	8	0	0	0	0	0	0	0	0	0	0	0	0	0	0	0	0	0	0	0	0	0	0	0	0	0	0	0	0	0	0
OTU_97_10027	0	0	0	0	0	0	3	0	0	0	0	0	0	1	0	0	0	0	0	0	0	0	0	0	0	0	0	0	0	0	0	0	0	1	1	0	0	0	0	0	0	0	0	0	0	3	0	0	0
OTU_97_1003	0	0	0	0	3	0	48	0	30	0	0	0	0	0	0	0	1	4	2	0	0	0	0	2	0	28	0	2	2	0	0	0	1	8	0	0	4	0	0	3	5	0	0	0	0	0	0	0	0
OTU_97_10030	0	0	0	0	0	0	2	0	0	0	0	0	3	0	0	0	0	0	0	0	0	1	0	2	0	0	0	2	0	0	0	0	0	0	0	0	0	0	0	0	0	0	0	0	1	0	0	0	0
OTU_97_10031	0	0	0	0	0	0	0	11	0	1	0	0	0	0	0	0	0	0	0	0	0	0	0	0	0	7	0	0	0	0	0	0	0	0	0	0	0	0	0	0	0	0	0	0	0	0	0	0	0
OTU_97_10032	0	0	0	0	0	0	3	0	0	0	0	0	0	7	0	0	2	0	0	1	0	0	2	0	0	0	0	0	0	0	1	0	0	2	0	0	0	1	0	0	0	4	0	0	0	1	0	3	0
OTU_97_10033	0	21	15	0	0	0	13	0	3	0	0	0	4	0	9	0	24	60	3	7	0	0	0	0	19	0	142	0	1	0	9	0	0	2	0	3	1	23	0	0	0	0	0	12	2	2	49	76	0
OTU_97_10034	0	0	0	0	0	0	0	14	0	0	0	0	0	0	0	0	0	0	0	0	0	0	0	0	0	0	0	0	0	0	0	0	0	0	0	0	0	0	3	0	0	0	0	0	0	0	0	0	0
OTU_97_10035	0	0	0	0	0	0	0	0	3	0	0	0	0	0	0	0	0	0	0	0	0	0	0	0	0	0	0	0	0	0	2	0	0	0	0	0	0	0	0	0	0	0	0	0	0	1	1	0	0
OTU_97_10036	0	4	0	1	0	0	6	0	3	22	0	0	5	70	0	0	3	12	45	6	4	8	0	14	0	17	9	3	0	3	5	3	0	10	30	2	4	0	12	7	0	8	11	0	3	4	0	5	0
OTU_97_10037	0	0	0	0	0	0	0	0	2	0	0	0	0	1	0	0	2	0	0	0	0	3	0	2	0	0	0	1	0	0	1	0	0	0	0	1	1	0	0	4	0	0	0	0	0	0	0	0	0
OTU_97_10038	0	0	0	0	0	0	0	0	4	0	0	0	0	4	0	0	15	0	0	0	4	1	0	2	0	0	0	0	1	4	1	0	0	0	1	0	0	0	4	0	0	0	0	0	0	0	2	0	6
OTU_97_10039	0	0	0	0	0	0	0	0	0	0	0	0	0	0	0	0	0	0	0	0	0	0	0	5	0	0	0	0	0	0	0	0	1	0	0	0	0	0	0	0	0	0	0	0	1	2	0	0	0
OTU_97_1004	0	0	0	0	0	0	3	0	0	0	0	0	0	0	0	0	0	0	5	3	0	0	0	0	0	0	0	0	0	0	0	0	0	0	0	0	0	0	0	0	0	0	0	0	0	0	0	0	0
OTU_97_10040	0	0	0	0	8	0	0	0	0	0	0	0	0	0	0	0	6	0	0	23	6	49	0	69	0	0	0	0	33	0	0	0	0	0	0	0	0	0	0	27	0	0	104	4	0	0	7	0	0
OTU_97_10041	0	0	0	0	0	0	0	0	0	0	12	0	0	0	0	0	0	0	0	0	0	0	0	0	0	0	0	0	5	0	0	0	1	0	0	0	0	0	0	0	0	0	0	0	0	0	0	0	0
OTU_97_10042	0	0	0	0	0	0	0	0	0	0	12	0	0	0	0	0	0	0	0	0	0	0	0	0	0	0	0	0	0	0	0	0	0	0	0	0	0	0	0	0	3	1	2	0	0	0	0	0	0
OTU_97_10043	0	0	0	0	0	0	0	0	0	1	0	0	0	0	0	0	0	0	0	0	6	0	0	0	0	0	0	0	1	0	0	0	0	0	0	0	0	0	0	0	0	0	0	0	0	0	0	0	0
OTU_97_10044	0	0	0	0	0	0	0	0	0	0	9	0	0	0	0	0	0	0	0	0	0	0	0	0	0	0	0	1	0	0	0	0	0	0	0	0	0	0	0	0	0	0	0	0	0	0	0	0	0
OTU_97_10045	0	0	0	0	0	0	0	0	0	11	0	0	0	0	0	0	0	0	0	0	0	0	0	0	0	0	0	0	0	0	0	0	0	0	0	0	0	0	0	0	0	0	0	0	0	0	0	0	0
OTU_97_10046	0	0	637	0	0	0	0	0	0	0	0	0	0	0	0	7	0	0	0	0	0	0	0	0	0	0	0	0	0	0	0	0	0	3	0	0	0	0	0	0	0	0	41	0	0	0	0	0	0
OTU_97_10048	0	0	0	0	0	0	0	0	0	0	0	0	0	0	0	0	1	0	0	0	0	0	0	0	0	2	0	0	3	0	0	0	0	0	0	0	0	2	0	0	0	0	4	0	0	0	0	0	0
OTU_97_10049	0	0	0	0	0	0	0	0	0	0	0	4	0	0	0	0	0	0	0	0	4	0	0	0	0	24	0	0	0	0	0	0	0	0	0	0	0	0	0	0	3	0	0	0	0	0	0	0	3
OTU_97_1005	0	0	0	0	11	0	24	4	0	0	0	0	0	0	0	0	0	0	0	0	0	0	6	0	0	0	0	0	0	0	0	0	10	0	0	0	0	0	0	0	5	7	0	0	0	0	0	0	0
OTU_97_10050	0	0	0	0	0	0	0	0	8	55	0	48	0	0	10	0	0	2	3	1	0	0	0	0	0	105	0	1	8	0	0	0	0	0	2	15	2	0	0	16	22	0	2	1	0	0	12	0	0
OTU_97_10051	0	0	0	0	0	0	0	0	0	0	0	0	0	16	0	0	0	0	0	0	0	0	0	0	0	0	0	0	0	1	0	0	0	0	0	0	0	0	0	0	0	0	0	0	0	0	0	0	0
OTU_97_10052	0	0	0	0	0	0	0	0	0	0	0	0	0	0	0	8	4	0	0	0	0	0	0	0	0	0	0	0	0	0	9	0	0	0	0	0	0	0	0	0	0	0	0	0	0	0	0	0	0
OTU_97_10054	0	0	0	0	0	0	0	0	0	0	0	0	0	0	2	0	0	0	0	0	0	0	0	0	0	0	0	0	0	0	0	3	0	1	0	4	0	0	0	0	0	0	0	0	0	0	0	0	0
OTU_97_10055	0	0	0	0	0	0	0	0	0	0	0	0	0	0	0	4	0	0	0	0	0	0	0	14	0	0	0	0	0	0	0	0	1	0	0	0	0	0	0	0	0	0	0	0	0	0	0	1	0
OTU_97_10056	0	0	0	0	0	0	0	0	0	0	0	0	0	0	0	0	4	0	0	1	0	0	0	0	0	0	0	0	0	0	0	0	0	0	2	0	0	0	0	0	0	0	0	0	0	0	0	0	0
OTU_97_10057	0	0	0	0	0	0	0	0	0	0	0	0	0	0	0	0	0	3	0	0	0	0	0	0	0	0	0	0	0	0	0	0	0	0	0	2	0	0	0	0	0	0	0	0	0	3	0	0	0
OTU_97_10058	0	0	0	0	0	0	0	0	0	26	0	0	0	0	0	0	0	8	0	5	0	0	0	0	0	5	0	0	0	0	3	0	0	0	0	0	0	1	0	0	0	0	0	0	1	0	1	0	4
OTU_97_1006	0	0	1	0	0	0	2	7	41	0	0	0	0	2	6	5	1	0	3	4	0	11	0	0	0	0	6	6	0	2	7	0	0	0	4	2	3	6	0	0	0	7	0	0	3	6	2	7	0
OTU_97_10060	0	52	0	0	0	0	0	0	0	0	0	0	2	0	0	0	0	0	0	51	0	0	0	0	372	0	0	0	0	0	125	0	0	0	0	4	19	0	0	0	0	0	0	0	0	0	0	0	0
OTU_97_10061	0	0	0	0	0	0	0	0	0	0	0	0	0	0	0	0	0	0	0	12	0	0	0	0	0	5	0	0	0	0	0	0	0	0	0	0	0	0	0	0	0	0	0	0	0	0	0	0	0
OTU_97_10062	0	0	0	0	0	0	0	0	0	0	0	0	0	0	0	0	0	0	0	2	0	8	0	0	0	0	0	0	0	0	0	0	0	0	0	0	0	0	0	5	0	0	0	0	0	0	0	0	0
OTU_97_10064	0	0	0	0	0	0	0	0	0	0	0	0	0	0	0	0	0	0	0	0	1	0	0	0	0	0	0	0	11	0	2	0	0	0	0	0	0	0	0	1	0	0	0	0	0	0	1	0	0
OTU_97_10065	0	0	0	0	0	0	0	0	0	0	0	0	0	0	0	0	0	0	0	0	3	0	0	0	0	0	0	0	0	0	0	5	0	0	0	1	0	4	0	0	0	0	0	0	0	0	0	0	0
OTU_97_10066	0	0	0	8	0	0	0	0	0	0	0	0	512	0	0	0	0	3	0	0	0	0	0	0	0	0	0	0	0	0	0	0	0	0	0	0	0	0	0	0	0	0	0	0	0	0	0	0	0
OTU_97_10067	0	0	0	0	0	0	0	0	0	0	0	0	0	0	0	0	0	0	0	11	0	0	0	0	0	0	0	0	0	0	0	0	0	0	0	0	0	0	0	0	0	0	0	0	0	1	0	0	0
OTU_97_10068	0	0	0	0	0	0	0	0	0	0	0	0	0	0	0	0	0	0	0	4	0	0	0	0	0	0	0	0	0	0	0	0	0	0	0	0	0	0	4	0	0	0	0	0	0	0	0	0	0
OTU_97_10069	0	0	0	0	0	0	0	0	0	0	0	0	0	0	0	0	0	0	0	0	12	0	0	0	0	0	0	0	9	0	0	0	0	0	0	0	0	0	0	0	0	0	0	0	0	0	0	0	0
OTU_97_1007	0	8	0	0	0	0	0	0	0	0	0	12	0	0	0	0	0	0	0	0	0	0	0	2	0	0	2	0	0	0	0	0	0	0	0	0	0	0	0	0	0	0	2	0	0	0	0	0	0
OTU_97_10070	0	0	0	0	0	0	0	0	0	0	0	0	0	0	0	0	0	0	0	0	0	0	14	0	0	0	0	0	0	0	0	0	0	0	0	0	0	0	0	0	0	0	0	0	0	0	0	0	0
OTU_97_10071	0	0	0	0	0	0	0	0	0	0	0	0	0	0	0	0	0	0	0	0	0	0	0	14	0	0	0	0	0	0	0	0	0	0	0	0	0	0	0	0	0	0	0	0	0	0	0	0	0
OTU_97_10072	0	0	0	0	0	0	0	0	0	0	0	0	0	0	0	0	0	0	0	0	0	0	0	0	11	0	0	3	0	0	0	0	0	0	1	0	0	0	1	0	0	1	0	0	0	0	0	0	0
OTU_97_10073	0	0	0	0	0	0	0	0	0	0	0	0	0	0	0	0	0	0	0	0	0	0	0	0	20	0	0	0	0	0	0	0	0	0	0	0	0	0	0	0	0	0	0	0	0	0	0	0	0
OTU_97_10077	0	0	0	0	0	0	0	0	0	0	0	0	0	0	0	0	0	0	0	0	0	0	0	0	22	0	0	0	0	0	0	0	0	0	0	0	0	0	0	0	0	0	0	0	0	0	0	0	0
OTU_97_10078	0	0	0	0	0	0	0	0	0	0	0	0	0	0	0	0	0	0	0	0	0	0	0	0	0	8	0	0	0	0	4	0	0	0	0	0	0	0	0	0	0	0	0	0	0	0	0	0	0
OTU_97_10079	0	0	0	0	0	0	0	0	0	0	0	0	0	0	0	0	0	0	0	0	0	0	0	0	0	0	0	0	3	0	0	0	1	0	0	0	4	0	0	0	0	0	0	0	1	0	0	0	0
OTU_97_1008	0	0	0	0	0	0	0	0	0	0	3	0	0	0	0	0	0	0	5	0	0	0	0	0	0	0	2	0	0	0	0	0	0	0	0	0	0	0	0	0	0	0	0	0	0	0	0	0	0
OTU_97_10080	0	0	0	0	0	0	0	0	0	0	0	0	0	0	0	0	0	0	0	0	0	0	0	0	0	0	0	0	0	0	0	1	0	0	0	0	0	0	0	0	0	0	4	0	0	0	0	0	0
OTU_97_10081	0	0	0	0	0	0	0	0	0	0	0	0	0	0	0	0	0	0	0	0	0	0	0	0	0	0	0	0	0	0	0	0	1	0	0	0	0	1	0	0	4	3	0	0	0	1	0	0	0
OTU_97_10082	0	0	0	0	0	0	0	0	0	0	0	0	0	0	0	0	0	0	0	0	0	0	0	0	0	0	0	0	0	0	0	0	0	2	0	0	0	0	0	0	0	0	0	0	0	3	0	0	0
OTU_97_10083	0	0	0	0	0	0	0	0	0	0	0	0	0	0	0	0	0	0	0	0	0	0	0	0	0	0	0	0	0	0	0	0	0	0	0	0	0	0	0	0	0	4	0	4	0	0	0	0	0
OTU_97_10085	0	0	0	0	0	0	0	0	0	0	0	0	0	0	0	0	0	0	0	0	0	0	0	0	0	0	0	0	0	0	0	0	0	0	0	0	2	1	0	0	3	0	0	0	2	0	6	0	0
OTU_97_10086	2	4	0	0	0	0	0	0	0	0	0	0	0	0	0	0	0	0	0	0	0	0	0	0	0	2	0	0	0	0	0	0	0	0	0	0	0	8	0	0	0	0	0	0	0	0	0	0	0
OTU_97_10087	0	0	0	0	0	0	0	0	0	0	0	0	0	0	0	0	0	0	0	0	0	0	0	0	0	0	0	0	0	0	0	0	0	0	0	1	0	0	0	0	0	0	0	0	0	0	0	0	0
OTU_97_10088	0	0	0	0	0	0	0	0	0	0	0	0	0	0	0	0	0	0	0	0	0	0	0	0	0	0	0	0	0	0	0	0	0	0	0	0	0	0	0	0	0	0	0	0	0	4	0	0	0
OTU_97_10089	0	0	0	0	0	0	0	0	0	0	0	0	0	0	0	0	0	0	0	0	0	0	0	0	0	0	0	0	0	0	0	0	0	0	0	0	0	7	0	0	0	0	0	0	0	0	0	0	0
OTU_97_1009	0	0	0	0	0	0	0	0	0	0	0	0	0	0	0	0	0	0	0	0	0	0	0	0	0	0	0	0	0	0	0	0	0	0	16	0	44	253	0	0	0	0	0	0	12	0	0	0	0
OTU_97_10090	0	0	0	0	0	0	0	0	0	0	0	0	0	0	0	0	0	0	0	0	0	0	0	0	0	0	0	0	0	0	0	0	0	0	0	0	0	0	0	7	0	0	0	0	0	0	0	0	0
OTU_97_10091	0	0	0	0	0	0	0	0	0	0	0	0	0	0	0	0	0	0	0	0	0	0	0	0	0	0	0	0	0	0	0	0	0	0	0	0	0	0	13	0	0	0	0	0	0	0	0	0	0
OTU_97_10092	0	0	0	0	0	0	0	0	0	0	0	0	0	0	0	0	0	0	0	0	0	0	0	0	0	0	0	0	0	0	0	0	0	0	0	0	0	0	0	0	0	0	6	0	0	0	0	0	0
OTU_97_10093	0	0	0	0	0	0	0	0	0	0	0	0	0	0	0	0	0	0	0	0	0	0	0	0	0	0	0	0	0	0	0	0	0	0	0	0	0	0	0	1	0	0	0	0	0	0	0	0	9
OTU_97_10094	0	0	0	0	0	0	10	0	0	0	0	0	0	1	0	0	0	0	0	0	0	16	2	0	0	0	0	0	0	0	0	0	1	0	0	0	0	0	0	0	0	0	0	0	0	0	0	9	0
OTU_97_10095	0	0	0	0	0	0	0	0	0	0	0	0	0	0	0	0	0	0	0	0	0	0	0	0	0	0	0	0	0	0	0	0	0	0	0	0	0	0	0	0	0	0	0	0	0	0	0	0	6
OTU_97_10096	0	0	0	0	0	0	0	0	0	0	0	0	0	0	0	0	0	0	0	0	0	0	0	0	0	0	0	0	0	0	0	0	0	0	0	0	0	0	0	0	0	0	0	0	0	0	0	0	7
OTU_97_10097	0	0	0	0	0	0	0	0	0	0	0	0	0	0	0	0	0	0	0	0	0	0	0	0	0	0	0	0	0	0	0	0	0	0	0	0	0	0	0	0	0	0	0	0	0	0	0	0	0
OTU_97_10098	0	0	0	0	0	0	0	0	0	0	0	0	0	0	0	0	0	0	0	0	0	0	0	0	0	0	0	0	0	0	0	0	0	0	0	0	0	0	0	0	0	0	0	0	0	0	0	0	0
OTU_97_101	0	0	0	0	0	0	0	0	0	0	0	0	0	0	0	0	0	0	0	0	0	0	0	0	0	0	0	0	0	0	0	0	0	0	0	0	0	0	0	10	0	0	0	0	0	0	0	0	0
OTU_97_1010	5	0	0	0	0	0	12	0	1	0	0	3	0	0	0	0	0	0	0	0	0	0	0	0	0	4	5	0	0	12	0	0	0	3	0	5	0	0	2	0	0	0	8	0	0	0	0	0	0
OTU_97_10100	0	0	0	0	0	0	0	0	0	0	0	0	0	0	0	0	0	0	0	0	0	0	0	0	0	0	0	0	0	0	0	0	0	0	0	0	0	0	0	0	0	0	0	0	0	0	0	0	0
OTU_97_10101	3	0	0	0	0	0	0	0	0	0	0	0	0	0	0	0	0	0	0	0	0	0	0	0	0	0	0	0	0	0	0	0	0	0	0	4	0	0	0	0	0	0	0	0	0	0	0	0	0
OTU_97_10103	1	0	0	0	0	0	0	0	0	0	0	0	0	0	1	2	0	0	1	0	0	0	9	0	0	0	0	0	0	0	0	0	0	0	0	0	0	0	0	0	0	0	0	1	0	0	0	1	0
OTU_97_10104	0	0	22	0	0	0	0	0	1	0	0	0	10	0	0	0	0	0	0	0	0	0	0	0	1	0	0	0	5	0	0	0	0	1	0	0	0	2	0	1	0	307	0	19	0	0	0	0	0
OTU_97_10105	6	0	155	0	0	0	0	7	0	0	0	0	0	0	0	0	0	2	0	0	0	6	0	0	0	0	18	0	0	0	0	1	0	1	0	1	0	0	2	3	21	0	0	0	0	0	8	15	0
OTU_97_10106	5	0	0	0	0	0	0	0	0	0	0	0	0	0	0	10	3	0	0	0	0	0	0	0	0	0	0	0	0	0	0	0	0	0	0	0	0	0	0	0	0	0	0	0	0	0	0	0	0
OTU_97_10107	0	7	0	0	0	0	0	0	3	0	0	0	0	0	0	0	0	0	0	0	0	0	0	0	0	0	4	0	0	0	8	0	0	0	0	0	0	0	0	0	0	0	0	0	0	0	0	0	0
OTU_97_10108	0	5	0	0	0	0	0	0	0	0	0	0	0	0	0	0	0	0	0	1	0	0	0	0	0	5	0	0	1	0	0	0	2	0	0	0	0	0	0	0	0	0	0	0	0	0	0	0	0
OTU_97_10109	0	6	0	0	0	5	0	0	0	0	0	0	0	0	0	0	0	1	0	0	0	3	0	0	0	0	0	0	0	0	0	0	0	3	0	0	0	0	0	0	0	0	0	0	0	0	0	0	0
OTU_97_10111	0	3	0	0	0	0	0	0	8	0	0	0	0	0	0	0	0	0	0	0	0	0	0	0	0	0	0	0	0	0	0	0	1	0	0	0	0	0	0	0	0	0	0	0	0	0	0	0	1
OTU_97_10112	0	4	0	0	0	0	0	0	0	65	0	0	0	0	2	0	0	0	0	0	0	0	0	0	13	160	0	0	3	0	0	0	0	0	0	2	0	0	0	17	3	0	9	0	0	0	8	0	0
OTU_97_10113	0	0	0	0	0	0	0	0	0	4	0	1	0	0	0	0	0	0	0	0	0	0	6	0	0	0	0	0	0	0	0	0	0	0	0	0	0	0	0	0	0	0	0	0	0	0	0	1	0
OTU_97_10114	0	0	14	0	0	0	0	0	0	0	0	0	0	0	0	0	0	0	0	0	0	0	0	0	0	0	0	0	0	0	0	0	0	0	0	0	0	0	0	0	0	0	0	0	0	0	0	0	0
OTU_97_10115	0	0	1	0	6	0	0	0	0	1	0	0	0	0	4	0	0	0	3	0	0	0	0	0	0	0	0	0	4	1	0	0	0	0	0	0	0	0	0	0	0	0	0	0	0	0	0	0	0
OTU_97_10116	0	0	0	1	11	0	0	0	0	0	0	2	0	0	0	0	0	0	0	0	0	0	0	0	0	0	0	0	0	0	0	0	0	0	0	0	0	0	0	0	0	0	1	0	0	0	0	0	0
OTU_97_10117	0	0	0	1	0	0	1	0	0	0	0	0	0	0	0	0	0	0	0	0	0	0	0	0	0	8	0	0	0	0	0	0	0	0	0	1	0	0	0	0	0	0	0	0	0	0	0	0	0
OTU_97_10118	0	0	0	7	0	0	0	0	0	0	0	0	0	0	0	0	0	0	0	0	0	6	0	0	0	0	0	0	0	0	0	2	0	0	0	0	0	0	0	0	0	0	0	0	0	0	0	0	0
OTU_97_1012	0	0	0	0	0	0	4	0	0	0	0	0	0	0	0	0	0	0	0	0	0	0	0	0	0	0	0	0	10	0	0	0	0	0	0	0	0	0	0	0	0	0	0	0	0	0	0	0	0
OTU_97_10120	0	0	0	6	16	0	0	0	0	0	0	0	0	0	0	0	0	0	0	0	0	0	0	0	0	0	0	0	0	0	0	0	0	0	0	0	0	1	0	0	0	0	9	0	0	0	0	0	0
OTU_97_10122	0	0	0	0	1	0	0	0	0	0	0	0	0	0	0	0	0	0	0	0	0	0	0	0	0	0	0	24	0	0	0	0	0	0	0	0	0	0	0	0	0	0	0	0	0	0	0	0	0
OTU_97_10124	0	0	0	0	10	0	0	0	0	0	0	0	0	0	0	0	1	2	0	1	0	0	0	0	13	0	0	0	0	0	0	0	1	0	0	0	0	0	0	0	3	0	0	0	1	0	0	0	0
OTU_97_10125	0	0	0	0	0	2	0	0	0	2	0	0	0	1	2	0	0	0	0	0	0	0	0	0	0	0	0	0	1	0	4	0	0	0	0	0	0	2	0	0	0	0	0	0	0	0	0	0	0
OTU_97_10126	0	0	0	0	8	0	0	0	0	0	0	0	0	0	0	0	2	0	0	0	0	0	0	0	0	1	0	2	2	1	0	0	0	0	0	0	0	0	1	1	1	0	0	0	0	0	0	0	1
OTU_97_10128	0	1	0	0	0	8	0	0	12	0	0	0	0	0	0	0	0	0	0	0	0	1	0	1	0	0	0	0	0	0	0	0	0	0	0	0	0	0	0	0	0	0	0	0	0	0	0	0	0
OTU_97_1013	0	0	0	0	0	0	5	0	0	0	0	0	0	0	6	0	0	0	0	0	0	0	0	0	0	0	0	0	0	0	0	0	0	0	0	0	0	0	0	0	0	0	0	0	0	0	0	0	0
OTU_97_10130	0	0	0	0	0	0	10	0	0	0	0	0	0	0	0	0	0	0	0	2	0	0	0	0	0	0	0	0	0	0	0	0	0	0	0	0	0	0	0	0	0	0	0	0	0	0	0	0	0
OTU_97_10132	0	0	0	0	0	0	1	0	0	0	0	0	0	0	0	0	0	0	0	13	0	0	17	0	0	0	0	0	0	0	0	0	0	0	0	0	0	0	0	0	0	0	0	0	0	0	0	0	0
OTU_97_10133	0	0	0	0	0	0	0	7	6	0	0	0	5	0	0	0	0	0	0	0	0	0	0	0	0	0	0	0	0	0	0	0	0	0	0	0	0	0	0	0	0	0	0	0	0	0	0	0	0
OTU_97_10134	0	0	0	0	0	0	0	13	0	0	0	0	0	0	0	0	0	0	0	0	0	1	0	0	0	0	0	1	1	0	0	0	0	0	1	0	0	0	0	0	0	0	0	0	0	0	0	1	0
OTU_97_10136	0	0	0	0	0	0	0	24	0	0	0	0	0	3	0	0	0	3	0	1	0	0	0	0	0	0	0	0	0	0	2	0	0	0	0	0	0	0	0	0	0	0	0	0	0	0	0	0	0
OTU_97_10137	0	0	0	0	0	0	0	5	0	0	0	0	0	0	0	0	0	0	0	0	0	0	0	0	0	0	0	0	0	0	0	0	0	0	0	0	0	0	0	0	0	0	0	0	0	0	0	0	0
OTU_97_10138	0	0	0	0	0	0	0	1	0	0	0	0	0	0	0	0	0	0	0	0	0	0	0	0	1	1	0	0	1	0	0	0	0	0	0	0	0	0	0	1	0	0	0	1	0	1	0	0	0
OTU_97_10139	0	0	0	0	0	0	0	14	0	0	0	0	0	0	0	0	0	0	0	0	0	0	0	0	0	0	0	0	0	0	0	0	0	0	0	0	0	0	0	0	0	0	0	0	0	0	0	0	0
OTU_97_1014	0	0	0	0	0	0	0	26	0	0	0	0	0	0	0	0	0	0	0	0	0	0	0	0	0	0	0	0	0	0	0	0	0	0	0	0	0	0	0	0	0	0	0	0	0	0	0	0	0
OTU_97_10140	0	0	0	0	0	0	4	0	16	0	0	0	0	0	0	0	0	0	0	0	0	0	0	0	0	0	0	0	3	0	0	0	0	0	0	0	1	0	0	0	0	0	0	0	0	0	0	0	0
OTU_97_10142	0	0	0	0	0	0	0	0	1	0	0	0	0	0	0	0	0	0	0	0	0	0	0	0	0	0	0	0	0	0	0	0	0	0	0	0	0	0	0	0	0	0	0	0	0	0	0	0	0
OTU_97_10143	0	0	0	0	0	0	0	0	1	0	0	0	0	0	0	0	0	0	1	0	0	4	0	0	0	0	0	0	0	0	0	0	0	0	0	0	0	0	0	0	0	0	0	0	0	3	0	0	0
OTU_97_10144	0	0	0	0	0	0	0	0	0	4	0	0	0	0	1	0	0	0	0	0	0	0	0	0	2	0	0	0	2	1	0	0	0	0	0	0	0	0	5	1	0	0	0	1	0	0	0	0	0
OTU_97_10145	0	0	0	0	0	0	0	0	3	0	0	0	0	0	0	0	0	0	0	0	0	0	0	0	0	13	0	0	0	0	1	0	0	0	0	0	0	0	0	0	0	0	0	0	0	0	0	0	0
OTU_97_10146	0	0	0	0	0	0	0	0	0	2	0	0	0	0	0	0	0	1	0	0	0	0	0	0	0	0	0	0	0	0	0	0	0	0	1	0	0	1	0	0	0	0	3	0	0	1	0	0	0
OTU_97_10147	0	0	0	0	0	0	0	0	0	0	19	6	0	0	0	0	0	0	0	0	0	0	0	0	0	0	0	0	0	0	0	0	1	0	0	0	0	0	0	0	0	0	0	0	0	0	0	0	0
OTU_97_10148	0	0	25	0	13	0	1	0	0	0	0	12	0	0	0	0	3	8	0	6	0	0	3	4	0	112	48	9	2	0	0	0	3	0	10	1	0	8	2	37	23	5	12	2	0	0	0	0	0
OTU_97_10149	0	0	0	0	0	0	0	0	14	0	12	0	0	0	0	0	0	0	0	0	0	3	0	0	2	0	0	0	0	0	0	0	0	0	0	0	0	0	0	0	0	0	0	0	0	2	0	0	0
OTU_97_10150	0	0	0	0	0	0	0	0	0	0	0	0	0	0	0	0	0	0	0	0	0	0	0	0	0	0	0	0	0	19	0	0	0	2	0	0	0	0	0	0	0	0	0	0	0	0	0	0	0
OTU_97_10152	0	0	0	0	0	0	0	0	0	0	0	8	0	0	1	0	1	0	0	0	0	0	0	0	0	0	7	0	0	0	0	0	0	0	0	0	0	3	0	0	0	0	0	0	0	0	0	0	0
OTU_97_10154	0	0	0	0	0	0	0	0	0	0	0	5	0	0	0	0	0	0	0	1	2	0	0	0	0	7	0	0	0	0	1	0	0	0	0	0	0	0	0	0	0	0	0	0	0	0	0	0	0
OTU_97_10155	0	0	0	0	0	0	0	0	0	0	0	0	1	0	0	4	0	0	0	0	0	0	2	0	0	0	0	0	0	0	0	0	0	0	0	0	0	0	0	0	1	0	0	0	0	0	0	0	0
OTU_97_10158	0	0	0	0	0	0	0	0	0	0	0	0	0	15	0	0	0	0	0	0	0	0	0	0	0	0	0	0	16	0	0	0	0	0	0	0	0	0	0	0	0	0	0	0	0	0	0	0	0
OTU_97_10159	0	0	0	0	0	3	0	0	0	0	0	0	1	1	0	0	0	5	0	0	9	2	2	9	0	0	0	4	0	1	0	0	2	2	0	0	0	0	1	4	0	0	0	0	1	0	0	1	2
OTU_97_1016	0	0	0	0	0	1	0	7	0	0	0	0	1	0	4	0	0	0	0	0	0	0	0	0	0	0	0	0	0	0	2	1	0	0	0	0	0	0	0	0	0	0	0	0	1	0	3	0	0
OTU_97_10160	0	0	0	0	0	0	0	0	0	0	0	0	0	2	0	0	0	0	0	0	0	0	0	0	0	0	0	0	0	0	0	0	0	0	0	0	0	0	0	0	2	0	0	0	0	0	0	0	0
OTU_97_10161	0	2	0	0	3	0	0	0	0	0	0	19	0	0	0	0	5	0	0	27	0	7	2	4	7	10	81	1	7	9	0	0	0	15	0	7	0	0	0	0	8	8	1	46	1	0	331	59	3
OTU_97_10162	0	0	0	0	0	0	0	0	0	0	0	0	0	0	13	0	0	0	0	0	0	0	0	0	0	0	0	0	0	0	0	0	0	0	0	0	0	0	0	0	0	0	0	0	0	0	0	0	0
OTU_97_10163	0	0	0	0	0	0	0	0	0	0	0	0	0	0	27	0	0	0	0	0	0	0	0	0	0	0	0	0	0	0	0	0	0	0	0	0	0	0	0	0	0	0	0	0	0	0	0	0	0
OTU_97_10165	0	0	0	0	0	0	0	0	0	0	0	0	0	0	7	0	0	0	0	0	0	0	0	0	0	0	0	0	12	0	0	0	0	0	0	0	0	0	0	0	0	0	0	0	0	0	0	0	0
OTU_97_10166	0	0	0	0	0	0	0	0	0	0	0	5	0	2	0	26	0	0	0	0	0	0	0	0	0	0	0	0	0	0	0	0	3	0	0	0	0	0	0	0	0	0	0	0	0	0	0	0	0
OTU_97_10168	0	0	0	0	0	0	0	0	0	0	0	0	0	0	0	16	0	0	0	0	0	0	0	0	0	0	0	0	0	0	0	0	0	0	0	0	0	0	0	0	0	0	0	0	0	0	0	0	0
OTU_97_10169	0	0	0	0	0	0	0	0	0	0	0	0	0	0	0	0	11	0	0	0	3	0	0	0	0	0	0	0	0	0	0	0	0	0	0	0	0	0	0	0	0	0	0	0	0	0	0	0	0
OTU_97_10170	0	0	0	0	0	0	0	0	0	0	0	0	0	0	0	0	4	0	0	0	0	0	0	0	0	0	0	1	2	0	2	0	1	0	0	0	0	0	0	0	0	0	0	0	0	0	2	2	0
OTU_97_10171	0	0	0	0	0	0	0	0	0	0	0	0	0	0	0	0	6	0	0	0	0	0	0	0	0	9	0	0	0	0	0	0	0	0	0	0	0	0	0	0	0	0	0	0	0	0	0	3	0
OTU_97_10172	0	0	0	0	0	0	0	0	0	0	0	0	0	0	0	0	1	0	0	0	0	0	0	0	0	0	0	0	0	0	0	0	0	0	0	0	0	0	4	0	0	0	0	0	0	0	0	0	4
OTU_97_10173	0	0	0	0	0	0	0	0	0	0	0	0	0	0	0	0	0	1	0	0	0	0	0	0	0	0	0	0	0	0	0	0	0	0	0	0	0	0	0	0	7	0	0	0	0	0	0	0	0
OTU_97_10175	0	0	0	0	0	0	0	0	0	0	0	0	0	0	0	1	0	2	0	0	0	0	0	0	0	4	0	0	0	0	0	0	0	0	0	0	0	0	0	0	0	0	0	0	0	0	0	0	0
OTU_97_10176	0	0	0	0	0	0	0	0	0	0	0	0	0	0	0	0	0	0	1	0	1	0	0	0	0	0	0	0	0	0	0	0	0	0	0	0	0	0	0	0	0	0	0	0	0	7	0	0	0
OTU_97_10177	0	0	0	0	0	0	0	0	0	0	0	0	0	0	0	0	1	0	0	0	0	0	0	0	0	0	0	0	0	0	0	0	7	3	0	0	0	0	0	0	0	4	0	0	0	0	0	0	0
OTU_97_10178	0	0	0	0	0	0	0	0	0	0	0	4	0	0	0	0	0	18	0	0	0	0	0	0	0	0	0	0	0	0	0	0	0	0	0	2	0	0	0	0	0	0	0	0	0	0	0	0	0
OTU_97_10179	0	0	0	0	0	0	0	0	0	0	0	0	0	0	0	0	22	0	0	0	0	0	0	0	0	0	0	0	0	0	0	0	0	0	0	0	0	0	0	0	0	0	0	0	0	0	0	0	0
OTU_97_1018	0	0	0	0	15	0	0	16	0	0	0	0	0	0	0	0	0	0	0	0	0	0	0	0	0	0	0	0	0	0	0	0	0	0	0	0	0	0	0	0	0	0	0	0	0	0	0	0	0
OTU_97_10182	0	0	0	0	0	0	0	0	0	0	0	0	0	0	0	0	0	0	0	1	0	0	0	0	0	0	0	0	0	0	0	0	0	0	0	0	0	0	0	0	0	13	0	2	0	0	0	0	0
OTU_97_10183	0	0	0	0	0	0	0	0	0	0	0	0	0	0	0	0	0	0	0	0	0	27	0	0	0	0	0	0	0	0	0	0	0	0	0	0	0	0	0	0	0	0	0	0	0	0	0	0	0
OTU_97_10185	0	0	0	0	0	0	0	0	0	0	0	0	0	0	0	0	0	0	0	0	0	0	0	8	0	6	0	0	1	0	0	0	3	0	0	0	0	0	0	0	0	0	0	0	1	0	0	0	0
OTU_97_10188	0	0	0	0	0	0	12	0	0	0	0	49	0	10	50	0	0	0	0	0	0	5	0	48	0	0	0	0	29	0	0	0	69	0	0	0	0	0	0	0	0	11	6	29	0	0	8	26	0
OTU_97_1019	160	322	43	6	0	29	0	0	23	499	1	386	0	791	0	0	4660	6	33	396	0	5	0	12	39	157	23	48	35	102	83	84	50	399	0	0	3	0	0	0	0	27	254	22	0	6	0	0	100
OTU_97_10190	0	0	0	0	0	0	0	0	0	0	0	0	0	0	0	0	0	0	0	0	0	0	0	0	0	0	0	0	0	9	0	0	0	2	0	0	0	0	0	0	0	14	0	0	0	0	0	0	0
OTU_97_10191	0	0	0	0	0	0	0	0	0	0	0	0	0	0	0	0	0	0	0	0	0	0	0	0	0	0	0	17	0	0	0	0	0	0	0	0	0	0	0	0	0	0	0	0	0	0	0	0	0
OTU_97_10193	0	0	0	0	0	0	0	0	0	0	0	0	0	0	0	0	0	0	0	0	0	0	0	0	0	0	0	0	0	4	0	0	0	0	0	0	0	0	0	0	0	0	7	0	0	0	0	0	0
OTU_97_10194	0	0	0	0	0	0	0	0	0	0	0	0	0	0	0	0	0	0	0	0	0	0	0	0	0	0	0	0	0	0	5	0	0	0	0	0	0	0	0	0	0	0	2	0	0	0	0	0	0
OTU_97_10195	0	0	0	0	0	0	0	0	0	0	0	0	0	0	0	0	0	0	0	0	0	0	0	0	0	0	0	0	0	16	0	0	0	0	0	0	0	0	0	0	0	0	0	0	0	0	0	0	0
OTU_97_10196	0	0	0	0	0	0	0	0	0	0	0	0	0	0	0	0	0	0	0	0	0	0	0	0	0	0	0	0	0	18	0	0	0	0	0	0	0	0	0	0	0	0	0	0	0	0	0	0	0
OTU_97_10197	0	0	0	0	0	0	0	0	0	0	0	0	0	0	0	0	0	0	0	0	0	0	0	0	0	0	0	0	0	0	0	2	2	0	0	0	0	0	0	0	0	0	4	0	0	0	0	0	0
OTU_97_10198	0	0	0	0	0	0	0	0	0	0	0	0	0	0	0	0	0	0	0	0	0	0	0	2	0	0	0	0	0	0	0	0	2	0	0	0	0	0	0	0	0	0	0	7	0	0	0	0	0
OTU_97_10199	0	0	0	0	0	0	0	0	0	0	0	0	0	0	0	0	0	0	0	0	0	0	0	0	0	0	0	0	0	0	0	1	0	2	0	0	0	0	0	0	0	2	0	0	0	0	0	0	0
OTU_97_102	0	0	14	0	0	0	0	3	0	0	0	0	0	3	0	0	0	0	0	0	0	0	0	0	0	0	0	0	0	0	1	0	0	0	0	0	0	0	27	3	0	0	9	0	0	6	0	2	0
OTU_97_10200	0	0	0	0	0	0	0	0	0	0	0	0	0	0	4	0	0	0	0	0	0	0	0	0	0	0	0	0	0	0	0	0	16	0	0	0	0	0	0	0	0	0	0	0	0	0	0	0	0
OTU_97_10202	0	0	0	0	0	0	0	0	0	0	0	0	0	0	0	0	0	0	0	0	0	0	0	0	0	0	0	0	0	0	0	0	0	8	0	0	0	1	0	0	0	0	0	0	5	0	0	0	0
OTU_97_10203	0	0	0	0	0	0	0	0	0	0	0	0	0	0	0	0	0	0	0	0	0	0	0	0	0	0	0	0	0	0	0	0	0	5	0	0	0	0	0	0	0	0	0	0	0	0	0	0	0
OTU_97_10204	0	0	0	0	0	0	0	0	0	0	0	0	0	0	0	0	0	0	0	0	0	0	0	0	0	0	0	0	0	0	0	0	0	0	1	0	0	0	0	0	0	0	0	0	0	0	0	0	0
OTU_97_10205	0	0	0	0	0	0	0	0	0	0	0	0	0	0	0	0	0	0	0	0	0	0	0	0	0	0	0	0	0	0	0	0	0	0	1	0	0	0	0	0	0	0	0	0	0	0	0	0	0
OTU_97_10206	0	0	0	0	0	0	0	0	0	0	0	0	0	0	0	0	0	0	0	0	0	0	0	0	0	0	0	0	0	0	0	0	0	8	0	1	0	0	0	0	0	0	0	0	0	0	0	0	0
OTU_97_10207	0	0	0	0	0	0	0	0	0	0	0	0	0	0	0	0	0	0	0	0	0	0	0	0	0	0	0	0	0	0	0	0	0	0	4	0	0	0	0	4	0	0	0	0	0	0	0	5	0
OTU_97_10209	0	0	0	0	0	0	0	0	0	0	0	0	0	0	0	0	0	0	0	0	0	0	0	0	0	0	0	0	0	0	0	0	0	0	0	0	10	0	0	0	0	0	0	0	0	0	0	0	0
OTU_97_1021	7	0	0	0	0	0	0	1	0	0	9	0	6	4	0	2	0	0	43	0	2	0	30	1	0	6	2	0	6	8	2	0	10	0	0	0	2	0	6	0	2	2	4	1	0	0	4	2	0
OTU_97_10210	0	0	0	0	0	0	0	0	0	0	0	0	0	0	0	0	0	0	0	0	0	0	0	0	0	0	0	0	0	0	0	0	0	0	0	0	0	0	0	0	0	0	0	0	0	0	0	19	0
OTU_97_10211	0	0	0	0	0	0	0	0	0	0	0	0	0	0	0	0	0	0	0	0	0	0	0	0	0	0	0	0	0	0	0	0	0	0	0	0	8	0	0	0	0	0	0	0	0	0	0	0	0
OTU_97_10212	0	0	0	0	0	0	0	0	0	0	0	0	0	0	0	0	0	0	0	0	0	0	0	0	0	0	0	0	0	0	0	0	0	0	0	0	11	0	0	0	0	0	0	0	0	0	0	0	0
OTU_97_10213	0	0	0	0	0	0	0	0	0	0	0	0	0	0	0	0	0	0	0	0	0	0	0	0	0	0	0	0	0	0	0	0	0	0	0	0	0	6	0	0	0	0	0	0	2	0	0	0	0
OTU_97_10214	0	0	0	0	0	0	0	0	0	0	0	0	0	0	0	0	0	0	0	0	0	0	0	0	0	0	0	0	0	0	0	0	0	0	0	0	0	0	0	33	0	0	0	0	0	0	0	0	0
OTU_97_10215	0	0	0	0	0	0	0	0	0	0	0	0	0	0	0	0	0	0	0	0	0	0	0	0	0	0	0	0	0	0	0	0	0	0	0	0	0	0	0	2	0	0	0	0	0	1	0	0	0
OTU_97_10216	0	0	0	0	0	0	0	0	0	0	0	0	0	0	2	0	0	0	0	0	0	0	0	0	0	0	0	0	0	0	0	0	0	2	0	0	0	1	11	0	0	0	0	0	0	0	2	0	0
OTU_97_10217	0	0	0	0	0	0	0	0	0	0	0	0	0	0	0	0	0	0	0	0	0	0	0	0	0	0	0	0	0	0	0	0	0	0	0	0	0	0	0	0	0	0	12	0	0	0	0	0	0
OTU_97_10219	0	0	0	0	0	0	0	0	0	0	0	0	0	0	0	0	0	0	0	0	0	0	0	0	0	0	0	0	0	0	0	0	0	0	0	0	0	0	0	0	0	0	0	0	18	0	0	0	0
OTU_97_10220	0	0	0	0	0	0	0	0	0	0	0	0	0	0	0	0	0	0	0	0	0	0	0	0	0	0	0	0	0	0	0	0	0	0	0	0	0	0	0	0	0	0	11	0	0	0	0	0	0
OTU_97_10222	12	31	10	84	176	313	13	41	287	61	39	1	42	14	3	7	27	52	121	53	63	121	5	10	74	2	21	1766	0	7	26	0	15	2	23	4	12	3	6	219	146	7	8	0	2	62	63	6	68
OTU_97_10223	0	0	0	0	0	0	3	0	0	0	0	0	0	0	0	0	0	0	0	0	0	0	0	0	0	0	0	0	0	0	0	0	0	0	0	0	0	0	0	0	0	0	0	0	0	9	0	0	0
OTU_97_10224	0	0	0	0	0	0	0	0	0	0	0	0	0	0	0	0	0	0	0	0	0	0	0	0	0	0	0	0	0	0	0	0	0	0	0	0	0	0	0	0	0	0	0	0	0	0	0	9	0
OTU_97_10225	0	0	0	0	0	0	0	0	0	0	0	0	0	0	0	0	0	0	0	0	0	0	0	0	0	0	0	0	0	0	0	0	0	0	0	0	0	0	0	0	0	0	0	0	0	4	0	0	0
OTU_97_10226	0	0	0	0	18	0	0	0	0	46	0	0	0	0	0	0	0	0	0	0	0	0	0	0	0	0	0	0	0	0	0	0	0	0	0	283	0	0	0	28	0	0	0	0	0	0	0	0	0
OTU_97_10227	0	0	0	0	0	0	0	0	0	0	0	0	0	0	0	0	0	0	0	0	0	0	0	0	0	0	0	0	0	0	0	0	0	0	0	0	0	0	0	0	0	0	0	0	0	0	0	0	5
OTU_97_10228	0	0	0	0	0	0	0	0	0	0	0	0	0	0	0	0	0	0	0	0	0	0	0	0	0	0	0	0	0	0	0	0	0	0	0	0	0	0	0	0	0	0	0	0	0	0	0	0	0
OTU_97_10229	0	0	0	1	0	0	0	0	0	4	0	0	0	0	0	0	0	2	5	0	0	0	0	0	0	0	0	0	0	0	0	0	0	0	0	0	0	0	0	0	0	0	0	0	0	0	0	0	0
OTU_97_1023	0	7	16	0	0	0	0	40	13	0	0	0	0	23	28	0	0	0	9	0	10	5	0	2	24	0	32	0	70	83	20	0	5	13	0	0	0	4	6	0	10	4	21	9	0	0	1	3	35
OTU_97_10230	0	0	0	0	0	0	0	1	0	0	0	2	0	0	0	0	0	0	0	0	0	0	0	0	0	0	0	0	0	0	0	0	0	4	0	0	0	0	0	0	0	0	0	0	0	0	0	0	0
OTU_97_10231	0	0	0	3	0	0	0	0	0	0	0	0	2	0	0	0	0	0	0	0	0	0	0	0	0	0	0	0	0	0	0	0	0	0	0	0	0	0	0	0	0	0	0	0	0	0	0	7	0
OTU_97_10232	0	0	2	1	0	0	1	0	0	0	0	0	0	3	0	0	0	2	0	0	0	0	6	0	0	0	0	0	0	0	0	0	0	0	0	0	0	0	0	0	0	0	0	0	0	0	0	0	0
OTU_97_10233	0	6	53	15	0	0	0	0	24	2	0	0	60	1	24	0	0	0	27	0	15	1	0	0	6	0	28	0	0	0	6	19	0	0	0	0	9	1	0	4	0	0	30	1	2	21	4	3	1
OTU_97_10234	0	0	0	0	0	0	0	0	0	0	0	0	0	0	0	0	0	0	0	0	0	0	0	0	0	0	0	0	0	0	0	0	0	0	0	0	0	0	0	0	0	0	0	0	0	0	0	0	0
OTU_97_10235	6	0	0	0	0	0	0	0	0	0	0	0	0	0	0	0	0	0	0	0	0	0	0	0	0	0	0	0	0	0	0	0	0	0	0	0	0	0	0	0	0	0	0	0	0	1	0	0	0
OTU_97_10236	3	12	0	0	0	0	0	0	0	0	0	0	0	0	0	0	0	3	0	0	0	0	0	0	0	0	8	0	0	0	0	0	0	0	0	0	0	0	0	0	0	0	0	0	0	0	0	0	0
OTU_97_10237	15	0	2	0	0	0	0	0	0	0	0	0	0	0	1	0	1	1	0	1	0	0	0	0	0	0	0	0	0	0	4	0	0	0	0	0	0	0	0	0	0	0	0	0	0	0	0	0	0
OTU_97_10238	2	0	0	0	0	0	0	0	0	0	0	0	0	0	0	0	0	0	0	2	0	0	0	0	0	0	0	0	0	0	0	0	0	0	0	0	1	0	0	0	3	1	0	0	0	0	0	0	0
OTU_97_10239	1	0	0	0	0	6	0	0	0	2	0	0	0	0	0	0	2	0	0	0	0	0	0	0	0	0	0	0	2	0	0	0	0	0	0	0	0	0	0	0	0	0	0	1	0	0	0	0	0
OTU_97_1024	0	0	0	0	0	0	0	4	0	0	0	0	0	0	0	0	0	0	0	0	0	0	0	1	0	0	0	0	0	0	0	0	0	1	2	0	1	1	0	0	0	0	1	0	0	0	0	0	0
OTU_97_10240	3	0	0	0	0	0	0	0	0	0	0	0	0	0	0	0	0	0	0	0	0	0	0	0	0	0	0	0	0	2	0	0	0	0	0	0	0	0	0	0	0	0	0	0	0	0	0	0	0
OTU_97_10241	0	0	0	0	0	0	0	0	0	0	10	1	0	0	0	0	0	0	0	0	0	0	0	0	0	0	0	0	0	0	0	0	0	0	0	0	0	0	0	0	0	0	0	0	0	0	0	0	0
OTU_97_10243	7	0	0	0	0	0	0	0	0	0	0	0	0	0	0	0	0	0	0	0	0	0	0	0	0	0	0	0	0	0	0	3	0	0	0	0	0	0	0	0	0	0	0	0	0	0	0	0	0
OTU_97_10244	7	0	0	0	0	0	0	1	0	0	0	0	0	0	0	0	0	0	0	0	0	0	0	0	0	0	0	0	0	0	0	0	0	0	0	0	0	0	0	0	0	0	0	0	0	0	0	0	0
OTU_97_10245	3	0	0	0	0	0	0	0	0	0	0	0	0	0	0	0	0	0	0	0	0	0	0	0	0	0	0	0	0	0	0	0	0	0	0	0	0	0	0	0	0	0	0	0	0	7	0	0	0
OTU_97_10247	0	3	0	7	0	0	0	0	0	2	0	0	0	0	3	0	0	0	0	0	0	0	0	0	0	1	0	0	0	0	0	1	0	0	0	0	0	0	0	0	0	0	0	0	0	0	0	0	0
OTU_97_10248	0	0	0	0	0	0	0	0	0	0	0	0	0	0	0	0	0	0	0	0	0	0	0	0	0	0	0	0	0	0	0	0	0	0	1	0	0	0	0	0	0	0	0	0	0	0	0	0	8
OTU_97_10249	0	1	0	0	0	0	2	0	0	0	0	0	9	0	0	0	0	0	6	0	0	0	0	7	0	0	0	0	0	0	0	0	1	1	1	0	1	0	0	0	1	0	0	0	1	0	0	0	0
OTU_97_1025	0	0	0	0	0	0	0	10	0	0	0	0	0	0	0	0	0	0	0	0	0	0	8	0	0	0	3	0	0	0	0	0	0	0	0	0	0	0	0	0	0	0	0	0	0	0	0	0	0
OTU_97_10250	13	0	0	0	27	0	0	0	0	0	0	0	0	0	0	56	20	43	0	0	0	0	0	0	2	35	0	0	0	0	0	0	0	0	2	0	0	0	0	0	0	0	0	0	0	0	0	0	0
OTU_97_10255	0	0	0	4	0	0	0	0	0	0	0	4	0	0	0	0	0	0	0	0	0	0	0	0	0	0	0	0	0	0	0	0	0	0	0	0	1	0	0	0	0	0	0	0	3	0	0	0	0
OTU_97_10258	0	0	0	0	0	14	0	0	0	0	0	0	0	0	0	0	0	0	0	0	0	0	0	0	0	0	0	0	0	0	0	0	0	0	0	0	0	0	0	0	0	0	0	0	0	0	0	0	0
OTU_97_10259	0	0	0	0	0	9	1	0	0	0	0	0	0	0	0	0	0	3	0	0	0	1	0	0	0	0	0	0	0	0	0	0	0	0	0	0	0	0	0	0	3	0	0	0	0	0	0	0	0
OTU_97_1026	0	0	0	0	0	0	0	3	0	0	0	0	0	0	0	0	0	0	0	0	0	0	0	0	0	0	0	0	0	0	0	0	0	0	0	0	0	0	0	6	0	0	0	0	0	0	0	0	1
OTU_97_10261	0	0	0	0	0	13	0	0	0	0	0	0	0	0	0	0	0	0	0	0	0	0	0	0	0	0	0	0	0	0	0	0	0	0	0	0	1	0	3	0	0	0	0	1	0	0	0	0	0
OTU_97_10262	0	0	0	0	0	8	0	0	0	0	0	0	0	0	0	0	0	0	0	0	0	0	0	0	0	0	0	0	0	0	0	0	0	0	0	0	0	0	0	0	0	0	0	0	0	0	0	0	0
OTU_97_10263	12	0	0	0	13	0	0	8	5	5	0	0	2	13	33	0	88	0	17	45	20	3	2	9	0	0	0	0	0	1	30	0	0	25	7	14	4	0	0	0	0	0	9	17	0	8	5	1	4
OTU_97_10264	0	0	0	0	0	0	0	1	7	0	0	0	0	0	0	0	0	0	0	0	0	1	0	0	0	3	0	0	1	0	5	0	0	0	0	0	0	0	0	0	0	0	3	0	0	5	0	0	0
OTU_97_10266	0	0	0	0	0	0	9	0	0	0	0	0	0	0	0	0	0	0	0	0	0	0	0	0	0	0	0	0	0	0	0	0	0	0	0	0	0	0	0	0	0	0	0	0	0	0	0	0	0
OTU_97_10267	0	0	0	0	0	0	7	0	0	0	0	0	0	0	0	2	0	0	0	0	0	0	0	0	0	0	0	0	0	0	0	0	0	0	0	0	0	0	0	0	0	0	0	0	0	0	0	1	0
OTU_97_10269	0	0	0	0	0	0	3	0	0	0	0	0	0	0	0	0	0	0	0	1	0	0	0	2	0	0	2	0	0	0	0	0	0	0	1	0	0	0	0	0	0	0	0	0	0	0	0	1	0
OTU_97_1027	0	0	0	0	0	0	0	16	0	0	0	0	0	0	0	0	0	0	0	0	0	0	0	1	0	0	0	0	0	0	0	0	0	0	0	0	1	0	0	0	0	0	0	0	0	0	0	0	0
OTU_97_10270	109	44	27	313	202	178	90	64	1	54	887	439	481	445	1685	665	1	44	31	285	831	189	1982	20	157	382	51	68	135	466	22	754	183	214	18	80	67	44	0	0	402	389	518	22	73	12	72	189	124
OTU_97_10271	0	0	0	0	0	0	0	5	0	0	0	0	0	0	0	1	0	0	0	0	0	0	0	0	0	0	0	0	0	0	2	0	0	0	0	0	0	5	0	0	0	3	0	0	0	0	0	0	0
OTU_97_10272	0	0	0	0	0	0	0	15	0	0	0	0	0	0	0	0	0	0	0	0	0	0	0	0	0	0	0	7	2	0	0	0	2	0	0	0	0	0	0	0	1	0	0	0	0	0	0	0	0
OTU_97_10274	3	0	0	0	0	0	0	0	0	0	0	0	0	0	0	0	0	0	0	0	0	0	0	0	0	0	0	0	0	0	0	0	0	0	223	1	1	0	0	0	0	0	0	0	0	0	0	0	0
OTU_97_10275	0	0	0	0	0	0	0	0	20	0	0	0	0	0	0	0	0	0	0	0	0	0	0	0	0	0	0	0	0	0	2	0	0	0	0	0	0	0	0	0	0	0	0	0	0	0	0	0	0
OTU_97_10276	0	0	0	0	0	0	0	0	2	0	0	0	0	0	0	0	0	0	0	0	0	0	0	0	0	0	0	0	0	0	0	0	0	0	0	0	0	0	4	0	0	0	0	0	0	0	0	0	0
OTU_97_10277	0	0	0	0	0	0	0	0	18	0	0	0	0	0	0	0	0	0	0	0	0	0	0	0	0	0	0	0	0	0	0	0	0	0	0	0	0	0	0	0	0	0	0	0	0	0	0	0	0
OTU_97_10278	0	0	0	0	0	0	0	0	24	0	0	0	0	4	0	0	5	0	0	1	1	0	0	5	0	0	0	0	0	0	6	0	0	0	0	0	0	0	0	0	0	0	0	0	0	1	0	0	0
OTU_97_10280	0	0	0	0	0	0	0	0	2	0	0	3	0	0	0	0	0	0	0	0	0	0	0	0	0	0	0	0	0	0	0	0	3	1	0	0	0	1	0	0	0	0	0	0	0	0	0	0	0
OTU_97_10281	50	11	0	4	0	14	33	0	0	7	0	0	10	24	1	17	1	0	15	11	0	0	0	2	111	0	19	0	1	3	2	0	0	14	0	6	10	21	0	2	0	0	0	4	2	5	3	3	9
OTU_97_10282	0	0	0	0	7	8	0	0	0	1	0	5	0	1	0	2	0	3	0	0	0	0	2	1	1	0	0	10	0	0	0	1	0	0	0	0	0	1	1	1	3	4	0	0	1	1	0	0	2
OTU_97_10283	0	0	0	0	0	0	0	0	0	2	0	0	0	0	0	0	0	0	0	0	0	0	0	0	0	0	0	0	0	0	0	0	0	0	0	0	0	0	0	0	0	0	0	0	0	1	10	2	0
OTU_97_10284	0	0	0	1	0	0	0	0	0	2	0	10	0	0	0	0	0	0	0	0	0	0	0	0	0	0	0	0	0	0	0	0	0	0	0	0	0	0	0	0	0	0	0	0	0	1	2	0	0
OTU_97_10285	0	2	0	0	0	0	0	0	0	0	7	0	0	0	0	0	0	0	0	0	0	0	0	0	0	0	0	0	0	8	4	0	0	0	0	0	0	0	0	0	0	0	0	0	0	0	0	0	0
OTU_97_10286	0	0	0	0	0	0	0	0	0	0	10	0	0	0	0	0	0	0	0	0	0	0	0	0	0	0	0	0	0	0	0	0	0	0	0	0	0	0	0	0	0	0	0	0	0	0	0	0	0
OTU_97_10287	0	0	0	0	0	0	0	0	0	0	7	0	0	0	2	0	3	0	0	0	0	0	0	0	9	0	0	0	0	0	0	0	0	0	0	0	0	0	0	0	0	0	0	0	0	0	0	0	0
OTU_97_10288	0	0	0	0	0	0	0	0	0	0	0	6	0	0	4	0	0	0	0	0	0	0	0	0	0	0	0	0	0	0	0	0	0	0	0	0	0	0	0	0	0	0	0	0	0	0	0	0	0
OTU_97_10289	0	0	0	0	0	0	0	0	0	0	15	0	0	0	0	0	0	0	0	0	0	0	0	0	0	0	0	0	0	0	0	0	0	0	0	0	0	0	0	0	0	0	0	0	0	0	1	0	0
OTU_97_1029	0	0	0	0	0	0	0	17	0	0	0	0	0	0	0	0	4	0	0	0	0	0	0	0	0	0	0	0	0	0	0	0	0	0	0	0	0	0	0	0	0	0	0	0	0	0	0	0	0
OTU_97_10292	0	0	0	0	0	0	0	0	0	0	0	12	0	0	0	0	2	0	0	0	0	0	0	0	0	0	0	0	0	0	0	0	0	0	0	0	0	0	0	0	0	0	0	0	0	0	0	0	0
OTU_97_10293	0	0	0	0	0	0	0	0	0	0	0	3	0	0	0	0	3	0	0	0	0	0	6	0	0	0	0	0	0	0	0	0	0	0	0	0	0	0	0	0	0	0	0	1	0	0	0	0	0
OTU_97_10294	0	0	0	0	0	0	0	0	0	0	0	0	3	0	7	0	0	4	5	5	0	0	0	0	0	5	1	0	0	0	0	0	0	0	0	0	0	0	0	0	3	0	0	0	0	0	2	0	0
OTU_97_10296	0	0	0	68	0	0	0	0	0	0	0	0	0	11	0	0	2	0	0	0	0	0	0	0	0	0	1	0	4	0	0	0	26	0	0	0	0	0	0	25	0	0	89	0	0	32	3	6	0
OTU_97_10297	0	0	0	0	0	0	0	0	0	0	0	1	0	5	0	0	0	0	9	2	0	0	0	0	0	0	0	0	0	0	3	0	0	0	0	0	0	0	0	0	0	0	0	2	0	0	0	0	0
OTU_97_10298	0	0	0	0	0	0	0	0	0	0	0	0	0	0	1	0	0	0	0	0	0	0	1	0	3	0	0	0	13	0	0	0	0	0	0	0	0	0	0	0	0	0	0	0	0	0	0	0	0
OTU_97_10299	0	0	0	0	0	0	0	0	0	0	0	0	0	2	0	0	0	0	2	0	0	0	0	0	0	0	0	0	0	1	1	0	0	0	0	1	0	0	0	3	0	0	0	0	0	0	0	0	0
OTU_97_103	4	14	4	0	0	17	9	0	4	2	12	8	6	6	0	6	15	4	5	0	29	0	7	11	0	0	5	1	0	5	5	0	0	9	11	12	4	15	18	7	0	0	0	19	8	8	4	24	6
OTU_97_1030	5	0	12	3	0	0	6	9	10	11	0	6	3	0	29	9	2	4	3	11	0	0	0	6	6	19	47	2	27	0	3	5	5	7	0	8	0	0	13	5	17	0	17	5	2	16	19	4	7
OTU_97_10301	0	0	0	0	0	0	0	0	0	0	0	0	0	0	0	0	0	0	0	0	0	0	0	0	0	0	0	0	0	0	0	0	0	2	0	0	0	0	0	0	0	0	4	0	0	0	0	0	0
OTU_97_10302	0	0	0	0	0	0	0	0	0	0	0	0	0	6	0	0	0	0	0	23	0	0	0	6	0	0	0	1	6	0	2	0	0	0	0	6	0	0	7	3	0	0	11	0	0	0	2	0	0
OTU_97_10303	0	0	0	0	9	0	0	0	0	0	0	0	0	0	10	0	0	0	0	0	0	0	0	0	0	0	0	0	0	0	4	0	0	0	0	0	0	0	0	0	0	0	0	0	0	0	0	0	0
OTU_97_10305	0	0	0	0	0	0	0	0	0	0	0	0	0	0	16	10	0	0	0	0	0	0	0	0	0	0	0	0	0	0	0	0	0	0	0	0	0	0	0	0	0	0	0	0	0	0	0	0	0
OTU_97_10308	0	0	0	0	0	0	0	3	0	0	0	0	0	3	0	0	0	1	0	0	0	0	0	0	0	0	0	1	1	0	2	1	0	0	0	0	0	0	0	0	0	5	0	0	0	0	0	0	0
OTU_97_10309	0	0	0	0	0	4	0	3	0	0	0	0	0	0	0	0	0	8	0	0	0	0	0	0	0	0	0	0	0	0	0	0	0	0	0	1	0	0	1	0	0	0	0	0	0	0	5	0	0
OTU_97_1031	0	0	0	0	0	0	0	1	0	0	6	0	0	0	4	0	0	3	0	0	0	0	0	0	0	0	0	0	0	0	0	0	1	0	0	0	0	0	0	0	5	0	0	0	0	1	0	0	0
OTU_97_10310	0	0	0	0	0	0	0	0	0	0	0	0	0	0	0	0	0	8	0	0	0	0	0	0	0	0	0	0	0	0	0	2	0	0	0	1	0	0	0	0	0	0	0	0	0	0	0	0	0
OTU_97_1032	0	0	0	0	0	0	2	0	6	0	0	0	0	0	0	0	7	0	0	0	0	0	0	0	0	2	4	0	1	0	1	0	1	0	0	0	0	0	0	0	0	0	0	0	0	0	0	0	0
OTU_97_1034	0	0	0	0	0	0	0	28	0	0	11	0	0	5	0	0	0	0	0	0	0	0	0	0	0	0	0	0	0	0	0	0	0	0	0	0	0	0	0	0	0	0	0	0	0	0	0	2	0
OTU_97_1035	0	0	0	0	0	0	0	0	13	0	0	0	0	0	0	0	0	0	0	0	0	0	0	0	0	0	0	0	0	0	0	0	0	0	0	0	0	0	0	0	0	0	0	0	0	0	0	0	0
OTU_97_1036	0	0	0	0	0	0	0	0	40	0	0	0	0	0	0	0	0	0	0	0	0	0	0	0	0	0	0	0	8	0	31	0	0	0	0	0	0	0	0	0	0	0	0	0	0	0	0	0	0
OTU_97_1037	0	0	0	0	0	0	0	0	0	0	0	0	0	0	0	0	1	0	0	0	0	0	0	0	0	1	1	0	0	0	4	0	1	0	1	0	0	0	0	0	0	0	0	0	0	0	0	0	4
OTU_97_1038	0	0	0	0	0	0	0	16	0	0	0	1	0	0	0	0	0	0	0	0	0	0	0	0	0	0	0	0	0	0	0	0	0	0	0	0	0	0	0	0	0	0	0	0	0	0	0	0	0
OTU_97_1039	0	0	2	2	0	0	15	0	1	0	0	0	60	0	0	0	0	7	58	0	0	24	0	0	0	0	0	928	170	0	0	0	0	0	0	96	2	0	0	118	0	0	0	0	0	0	0	0	0
OTU_97_104	0	0	1	0	0	0	0	0	31	28	0	0	0	12	8	0	8	0	1	1	0	3	2	16	0	0	0	1	8	0	3	0	1	0	0	0	0	0	0	7	7	5	26	0	0	7	0	3	13
OTU_97_1040	0	33	10	11	2	0	0	6	46	7	0	11	13	10	9	0	1	3	2	4	0	2	1	6	21	8	4	5	14	15	7	2	24	3	13	0	30	1	33	10	0	7	12	3	0	4	4	1	1
OTU_97_1041	0	0	0	0	0	0	0	0	1	0	0	7	0	0	0	0	0	0	0	0	0	0	0	0	0	0	0	0	0	0	0	0	0	0	0	0	0	0	0	0	0	0	0	0	0	0	0	0	0
OTU_97_1042	17	6	4503	15	10	55	45	109	16	31	1	0	7	34	21	33	144	17	21	31	1	9	1	14	33	215	83	31	65	1748	22	15	13	19	22	10	5	33	70	80	12	19	16	13	15	8	52	15	37
OTU_97_1043	0	0	0	1	0	2	6	30	16	4	0	0	3	6	4	0	0	2	2	7	6	1	0	6	0	0	2	0	0	9	5	1	1	0	6	0	2	3	0	0	0	2	7	2	0	12	2	2	13
OTU_97_1044	0	0	0	0	0	0	0	0	3	0	0	2	0	0	0	0	0	0	0	0	0	0	0	0	0	0	0	1	0	8	0	0	0	0	0	0	0	0	1	0	0	0	0	0	0	0	0	0	0
OTU_97_1045	0	0	0	0	0	0	0	0	7	0	0	0	0	0	0	0	0	0	0	0	0	0	0	3	0	0	0	1	0	0	0	0	0	0	0	0	0	0	0	0	0	0	0	0	3	0	0	0	0
OTU_97_1047	4	0	0	0	0	0	0	0	4	0	2	0	0	0	0	0	0	8	0	0	0	0	0	0	0	0	0	0	0	0	0	0	0	0	0	0	0	0	0	0	0	0	0	1	0	5	0	0	0
OTU_97_1048	0	0	0	0	0	0	0	0	7	0	0	0	0	2	0	0	16	0	0	10	2	0	0	0	0	0	0	0	0	0	7	0	0	0	0	0	0	0	0	0	0	0	0	0	0	0	0	0	0
OTU_97_105	0	0	0	0	0	0	0	0	0	0	0	0	0	0	0	0	0	0	0	0	0	0	0	0	0	0	0	0	0	0	0	0	0	0	0	0	0	1	0	0	0	0	10	0	0	0	0	0	0
OTU_97_1051	0	0	0	2	0	0	0	0	1	0	0	0	5	0	0	0	0	2	0	0	6	0	0	0	0	0	7	0	0	0	0	2	0	0	0	0	0	1	0	0	0	0	0	0	0	0	0	7	0
OTU_97_1052	0	0	0	0	0	0	0	0	2	0	0	0	0	3	0	0	1	0	0	0	1	6	0	7	0	0	0	0	0	0	14	0	0	0	3	0	1	0	3	0	0	0	0	0	0	0	0	0	0
OTU_97_1053	0	0	0	0	0	0	0	0	0	2	0	8	0	0	5	0	0	4	0	0	0	0	0	6	0	0	0	0	1	0	0	0	0	0	0	0	0	0	0	0	0	0	0	0	0	0	0	0	0
OTU_97_1055	0	0	0	0	0	0	0	0	0	17	0	0	0	0	0	0	0	0	0	0	0	0	0	0	0	0	0	0	0	0	0	0	0	0	0	0	0	0	0	0	0	0	0	0	0	0	0	0	0
OTU_97_1056	0	0	0	0	0	0	0	0	0	2	0	0	4	0	2	1	0	0	0	0	0	0	3	0	0	0	0	0	0	0	0	1	0	0	0	1	0	0	0	0	0	0	0	0	0	0	0	0	0
OTU_97_1057	0	14	0	0	0	0	3	7	10	14	0	0	2	0	6	0	1	14	2	5	0	2	42	5	0	0	27	0	2	0	1	0	0	8	5	1	15	1	29	0	8	0	3	17	1	2	4	4	10
OTU_97_1058	0	0	0	0	4	0	247	1	0	13	0	0	0	1	0	0	0	0	0	22	0	1	0	0	1	0	2	0	0	1	9	0	2	15	0	1	15	547	2	10	2	10	1	0	23	0	2	8	12
OTU_97_106	0	0	0	0	0	0	0	0	0	0	0	0	0	0	0	0	0	0	0	0	0	0	0	0	0	0	0	0	0	0	0	0	0	0	0	0	0	0	0	0	7	0	0	0	0	0	0	0	0
OTU_97_1060	0	0	0	0	0	0	0	0	0	0	0	0	182	0	146	0	0	0	0	0	60	0	0	0	0	0	6	0	0	0	0	0	0	0	0	0	0	0	0	0	0	0	0	0	0	0	0	0	0
OTU_97_1061	0	0	0	0	0	0	0	0	0	13	0	0	0	0	0	0	0	0	2	1	3	0	0	0	1	0	0	0	0	0	2	0	0	0	0	1	0	0	0	0	0	0	0	0	0	1	0	0	0
OTU_97_1062	0	0	0	0	0	0	0	0	0	4	0	0	0	0	0	0	0	0	0	0	0	0	0	0	0	0	0	0	6	9	0	0	0	0	0	0	0	0	0	0	0	0	0	0	0	0	0	0	0
OTU_97_1063	0	0	0	0	0	0	0	0	0	5	0	0	5	0	0	0	0	0	0	0	0	0	0	0	0	0	0	0	0	0	0	2	0	0	0	0	0	0	0	0	0	0	0	0	0	0	0	0	0
OTU_97_1064	0	0	0	0	0	0	0	0	0	2	0	1	0	0	2	0	0	0	0	0	0	0	0	0	0	0	0	0	0	0	0	0	0	0	0	0	0	0	0	0	0	0	2	0	0	0	2	0	0
OTU_97_1066	0	0	0	0	6	4	477	0	0	8	0	0	8	1	0	0	0	0	23	1	0	0	3	4	0	0	0	1	3	0	0	0	0	7	6	1	2	0	0	0	0	0	0	0	289	9	0	0	0
OTU_97_1069	11	1	0	0	0	0	0	0	2	0	22	0	5	4	3	0	6	0	7	1	1	5	0	0	25	0	37	4	0	0	0	0	1	3	16	0	1	0	0	32	10	0	0	0	0	3	0	1	0
OTU_97_107	0	0	0	0	0	0	0	0	0	0	0	0	0	0	0	0	0	0	0	0	0	0	0	0	0	0	0	0	0	0	0	0	0	0	1	0	0	0	0	1	0	12	0	0	0	0	0	1	0
OTU_97_1070	1	1	0	0	1	0	243	0	0	0	0	0	0	0	9	32	38	5	1	128	1	0	325	70	0	91	27	1	0	600	3	0	0	2381	1	2	3	1	2	0	20	66	109	52	0	0	8	29	25
OTU_97_1071	0	0	0	0	0	0	0	0	0	0	11	0	0	0	0	0	0	0	5	0	0	0	0	0	0	0	0	0	0	0	1	0	0	0	0	0	0	0	0	0	0	0	0	0	0	0	0	0	0
OTU_97_1072	0	0	5	0	7	0	0	0	0	6	0	0	0	0	0	7	1	6	0	0	0	0	0	0	0	0	0	0	0	0	7	0	0	0	0	1	0	0	0	0	0	0	0	0	0	0	7	0	0
OTU_97_1074	6	0	0	0	0	0	0	0	0	17	0	0	3	1	0	0	0	0	0	0	7	0	0	2	12	2	3	0	1	0	0	5	3	3	13	5	3	0	0	4	4	6	0	0	9	1	0	0	0
OTU_97_1075	0	0	0	0	0	0	0	0	0	0	7	0	7	2	0	0	0	0	0	0	2	0	0	0	0	0	0	0	0	1	0	0	0	0	0	0	1	0	0	0	0	0	0	0	0	0	0	1	0
OTU_97_1076	0	0	0	0	0	0	0	0	0	0	13	0	0	0	3	0	0	6	0	0	5	0	0	0	0	0	0	0	0	0	0	0	0	0	0	0	0	0	0	0	0	0	0	0	0	0	0	0	0
OTU_97_1078	0	0	0	0	0	0	0	0	0	0	9	0	2	0	0	7	0	0	0	0	0	0	0	0	0	0	0	0	0	0	0	0	0	0	0	0	0	1	1	0	0	0	0	0	1	1	1	0	0
OTU_97_108	0	0	0	0	0	0	0	0	0	0	0	0	0	0	0	0	0	0	0	0	0	0	0	0	0	0	0	0	0	0	0	0	0	0	0	0	0	0	0	0	0	0	7	0	0	0	0	0	0
OTU_97_1080	0	0	0	0	2	0	0	0	16	0	0	0	0	1	0	7	0	0	1	8	5	0	0	3	227	5	0	1	0	0	1	4	7	0	16	2	5	1	1	0	0	0	14	0	0	0	3	2	0
OTU_97_1081	0	0	0	0	0	0	0	0	0	0	2	0	0	1	0	0	0	0	1	0	5	1	0	3	1	10	0	1	1	0	2	0	2	0	0	0	0	0	1	0	0	0	2	0	0	0	0	0	0
OTU_97_1083	0	0	0	0	0	0	0	0	0	0	4	0	0	0	0	0	0	0	0	0	0	0	0	0	0	1	0	0	0	0	0	0	1	0	1	0	0	0	0	0	1	0	0	0	0	0	0	0	1
OTU_97_1084	0	0	0	0	0	0	0	0	0	0	7	0	0	0	0	0	0	0	0	0	0	0	0	0	0	0	0	0	0	0	0	0	0	0	0	0	0	0	0	0	0	0	0	0	0	0	0	0	0
OTU_97_1085	2	3	0	2	0	2	5	3	12	1	3	7	3	6	0	12	40	18	18	17	1	15	2	14	88	26	32	10	26	33	36	0	8	0	11	0	0	4	10	15	3	13	14	5	10	13	12	5	9
OTU_97_1086	0	8	0	0	0	0	0	0	0	1	17	0	3	0	0	0	0	0	0	0	7	0	4	5	0	0	4	0	0	0	0	1	4	3	0	0	10	2	0	5	15	1	6	4	0	0	2	10	5
OTU_97_1087	0	0	0	0	0	0	0	0	0	0	11	0	0	0	0	0	0	0	0	0	0	0	0	0	0	0	0	0	0	0	0	0	0	0	0	0	0	0	0	0	0	0	0	0	0	0	0	0	0
OTU_97_1088	0	0	0	0	0	0	0	0	0	0	0	13	0	0	0	0	0	0	0	0	0	0	0	0	0	0	0	0	0	0	0	0	0	0	0	0	0	0	0	0	0	0	0	0	0	0	0	0	0
OTU_97_109	0	0	0	0	0	0	0	0	0	0	0	0	0	0	0	0	0	0	0	0	0	0	0	0	0	0	0	0	0	0	0	0	0	0	0	0	0	0	0	0	0	14	0	0	0	0	0	5	0
OTU_97_1090	0	0	0	0	0	0	188	0	0	0	0	0	0	0	0	0	0	0	0	5	0	0	0	0	0	0	0	0	0	0	0	0	0	1	1	0	2	1	12	0	0	0	0	10	4	0	6	2	0
OTU_97_1092	3	3	7	1	3	0	7	5	25	4	24	5	25	15	72	15	28	5	34	8	7	17	32	8	0	40	2	0	21	21	7	6	8	9	11	5	1	7	36	1	73	16	28	4	3	16	4	9	5
OTU_97_1093	0	0	0	0	0	0	0	0	0	0	0	9	0	0	0	0	0	0	0	0	0	0	0	0	0	0	0	0	0	0	0	0	0	0	0	0	0	0	0	0	0	0	0	0	0	0	0	0	0
OTU_97_1094	0	0	0	0	0	0	0	0	0	0	0	0	0	0	1	0	0	0	0	0	2	0	4	0	0	0	2	0	0	0	0	1	0	0	0	0	0	0	0	0	0	0	0	0	0	1	2	0	1
OTU_97_1095	0	0	0	0	0	0	0	0	0	0	0	11	0	0	0	0	4	0	0	0	0	1	0	0	0	0	0	0	0	0	0	0	0	0	0	0	0	0	2	0	0	0	0	0	0	0	0	0	0
OTU_97_1096	0	1	0	1	0	0	0	0	0	1	0	4	0	0	2	0	9	0	0	1	0	0	0	4	0	10	1	0	0	1	0	0	1	3	0	0	0	0	3	0	1	0	6	0	0	0	0	0	0
OTU_97_1097	0	0	0	0	0	0	0	0	1	0	0	9	0	0	0	0	3	0	0	2	0	0	0	6	0	2	0	0	0	0	1	0	0	0	0	0	0	0	0	0	0	0	0	0	0	3	0	2	0
OTU_97_1098	0	0	0	2	0	0	0	0	0	0	0	0	0	20	0	0	0	0	0	0	2	0	0	0	0	0	1	0	0	3	0	6	0	0	0	0	0	94	0	1	0	0	15	0	0	34	0	0	0
OTU_97_11	0	0	0	0	0	0	0	0	0	0	0	0	0	0	0	0	0	0	0	1	0	0	0	0	0	0	0	27	0	0	0	0	0	0	0	1	0	0	0	0	0	0	0	0	0	0	0	0	0
OTU_97_110	0	0	0	0	0	0	0	0	0	0	0	0	0	2	0	0	0	0	0	0	0	0	0	0	0	0	0	3	0	0	0	0	0	0	0	0	0	0	0	0	16	0	0	0	0	1	0	0	0
OTU_97_1100	0	0	0	0	0	0	2	0	2	0	17	0	0	0	0	0	0	0	0	0	0	0	0	0	0	0	0	0	0	0	0	0	0	0	0	0	0	0	0	0	0	0	0	0	0	0	0	0	0
OTU_97_1101	0	0	0	0	0	0	0	0	0	0	2	1	0	0	0	1	0	0	0	1	0	1	0	1	0	0	2	0	0	1	0	0	0	0	0	0	0	0	0	0	0	2	0	0	0	0	0	4	0
OTU_97_1102	3	0	0	0	0	0	0	0	0	0	0	0	1	0	0	0	0	0	0	21	0	0	0	0	0	0	0	0	0	0	0	0	0	0	6	3	0	0	0	0	0	0	0	0	0	0	0	0	0
OTU_97_1103	0	0	15	0	0	0	0	0	0	0	33	0	35	0	0	0	0	0	1	0	0	0	0	0	0	0	0	0	0	0	0	4	0	0	0	11	0	0	0	0	0	0	0	0	0	0	0	0	0
OTU_97_1104	0	0	0	0	0	0	0	0	0	0	0	0	13	0	0	0	0	0	0	0	0	0	0	0	0	0	0	0	0	0	0	0	0	0	0	0	0	0	0	0	0	0	0	0	0	0	0	0	0
OTU_97_1106	6	6	0	14	2	0	0	4	0	0	0	0	7	0	11	0	0	0	12	0	8	0	0	0	0	0	0	0	2	0	0	1	0	0	0	0	0	0	0	0	14	0	0	0	0	0	16	1	0
OTU_97_1107	0	0	0	0	0	0	0	7	0	2	0	0	3	5	1	0	0	0	0	0	0	0	0	0	0	2	13	0	0	0	0	0	1	4	3	0	6	0	0	2	6	3	0	0	2	0	3	0	4
OTU_97_1108	0	0	0	0	0	0	0	0	0	0	0	0	14	0	0	0	0	0	0	0	0	0	0	0	0	0	0	0	0	0	0	0	0	0	0	0	0	0	0	0	0	0	0	0	0	0	0	0	0
OTU_97_1109	0	0	0	0	0	32	4	0	0	0	0	0	0	0	0	0	0	0	0	5	0	2	0	0	0	0	13	0	0	0	0	0	0	341	0	0	0	0	0	0	0	0	0	0	0	0	0	0	0
OTU_97_111	0	0	0	0	0	0	0	0	0	0	0	0	0	0	0	0	0	0	0	0	0	0	0	0	0	0	0	0	0	0	0	0	1	0	0	0	0	0	0	0	0	0	15	0	0	0	0	0	0
OTU_97_1110	0	0	0	0	18	0	0	0	0	0	0	0	1	0	2	20	0	0	0	0	0	0	0	0	0	10	0	0	0	8	10	0	0	0	0	6	0	0	0	0	6	6	0	0	0	0	0	0	0
OTU_97_1111	0	0	2	0	0	0	2	0	1	0	0	0	0	0	0	0	4	0	1	4	0	0	0	0	0	6	7	37	39	0	0	0	1	0	0	1	0	0	0	0	0	0	0	0	0	0	0	0	0
OTU_97_1112	0	0	0	0	0	0	0	0	0	0	0	0	2	0	0	0	0	1	0	0	0	0	0	0	3	0	0	0	1	1	0	2	1	0	0	0	0	0	0	0	0	0	0	0	0	0	0	0	1
OTU_97_1113	0	0	0	0	0	0	0	0	0	0	0	0	0	4	0	0	14	0	0	0	0	0	0	0	0	0	0	0	0	0	0	0	0	0	0	0	0	0	0	0	0	0	0	0	0	0	0	0	0
OTU_97_1114	0	0	0	0	0	0	0	0	0	0	0	0	0	5	0	0	0	0	0	0	0	0	0	0	0	0	0	1	0	0	0	0	0	0	0	0	0	0	0	0	0	0	0	0	0	0	2	2	0
OTU_97_1115	0	0	0	0	0	0	0	0	0	0	0	0	2	3	0	0	0	0	0	0	0	0	0	0	0	0	0	0	3	0	0	0	0	0	0	0	0	0	0	0	0	0	0	0	0	1	0	0	0
OTU_97_1116	0	0	0	0	0	0	0	0	0	0	0	0	0	5	1	0	0	1	0	0	0	0	0	0	0	0	0	0	8	7	0	0	2	0	0	0	0	0	1	1	0	4	0	0	0	0	1	1	0
OTU_97_1117	0	0	0	0	0	0	0	3	0	0	0	0	0	1	0	0	0	0	0	0	0	0	0	0	0	14	0	2	0	0	0	0	1	0	0	0	0	0	0	0	0	0	0	0	0	0	2	0	0
OTU_97_1118	0	0	0	0	0	0	0	0	0	0	0	0	0	0	0	0	0	0	0	0	0	0	0	0	0	5	0	0	0	0	0	0	0	0	187	0	0	0	0	0	0	0	220	0	0	0	0	0	0
OTU_97_1119	0	0	0	0	0	0	0	0	0	0	0	0	0	12	10	4	0	0	0	0	4	0	0	0	0	0	0	0	0	2	0	0	0	1	2	0	0	0	0	0	0	0	0	0	0	0	0	1	0
OTU_97_112	0	0	0	0	0	0	0	2	0	0	0	0	0	0	0	0	0	0	2	0	0	0	0	0	0	0	0	0	0	0	0	0	0	0	0	0	0	0	0	0	0	0	11	4	1	0	0	0	0
OTU_97_1120	0	0	0	0	0	0	0	0	0	0	0	0	0	0	1	0	1	0	0	0	0	0	0	0	0	0	6	0	0	0	27	0	1	0	0	0	0	0	0	0	0	0	0	0	1	1	0	0	0
OTU_97_1125	1	0	2	0	18	4	0	4	0	1	0	4	0	0	5	24	9	11	5	5	0	6	0	0	1	0	0	24	0	0	1	10	0	2	0	0	0	0	0	1	0	5	0	0	0	0	0	0	1
OTU_97_1126	0	0	0	0	0	0	0	0	0	0	0	0	0	0	12	0	0	0	0	0	0	0	0	0	0	0	0	0	0	0	2	0	0	0	0	0	1	0	0	1	0	0	0	0	0	0	0	0	0
OTU_97_1127	5	6	43	8	3	0	10	0	3	0	18	1	9	19	104	1	0	2	4	6	23	0	11	0	0	18	6	0	17	0	0	3	6	2	0	7	0	18	1	0	13	0	10	0	0	31	3	8	0
OTU_97_1128	0	0	0	0	0	0	0	0	0	0	0	0	0	0	2	0	0	0	0	0	0	0	0	0	0	0	0	0	0	0	0	0	0	3	1	0	0	0	0	0	0	0	0	0	0	0	0	0	0
OTU_97_1129	0	13	0	0	0	0	1	0	0	0	0	0	0	2	0	0	0	0	0	0	0	22	0	3	0	0	0	0	0	19	0	0	182	0	0	6	2	0	6	0	0	2	0	4	1	0	0	0	24
OTU_97_113	0	0	0	0	0	0	0	0	0	0	0	0	0	0	0	0	0	0	0	0	0	0	0	0	0	0	0	0	0	0	0	0	0	0	0	0	0	0	0	0	12	0	0	0	0	0	0	0	0
OTU_97_1130	0	1	0	0	0	0	0	0	0	0	0	0	1	0	2	0	0	0	1	0	1	0	0	0	0	2	3	0	0	0	0	0	1	0	0	2	0	1	0	0	3	0	3	0	0	7	0	1	0
OTU_97_1131	0	0	0	0	0	0	0	0	0	0	0	0	0	0	113	0	0	0	6	0	0	0	0	1	0	0	0	0	0	0	0	0	0	1	0	0	3	0	0	0	4	0	0	0	0	0	0	0	0
OTU_97_1133	0	0	0	0	0	0	0	0	1	0	0	0	0	0	0	7	0	5	0	0	0	0	0	0	0	0	0	0	0	0	0	0	0	0	0	0	0	0	0	0	0	1	0	0	0	0	0	0	0
OTU_97_1134	0	0	0	0	0	0	0	0	0	0	0	0	0	0	2	0	0	0	8	0	0	0	3	0	0	0	0	0	0	0	0	0	0	0	0	0	0	0	0	0	2	0	0	0	0	0	1	0	0
OTU_97_1135	0	0	0	0	0	0	0	0	0	0	0	0	0	0	0	29	1	0	0	0	0	0	0	0	0	0	0	0	0	0	0	0	0	0	0	0	2	0	0	0	0	21	0	0	0	0	0	0	0
OTU_97_1137	0	0	0	0	0	0	0	0	5	0	0	0	0	0	17	0	0	0	0	0	13	0	0	0	0	0	0	0	0	0	0	0	0	0	0	0	0	0	0	0	0	0	0	0	0	0	0	0	0
OTU_97_1138	0	0	0	0	0	0	0	0	0	0	0	0	0	0	0	0	1	0	0	0	0	0	0	0	0	0	0	0	0	0	0	0	0	0	0	0	1	0	3	0	2	0	0	0	0	0	0	0	0
OTU_97_1139	13	1	0	0	1	10	0	6	0	1	0	0	0	0	0	0	6	0	0	12	0	18	0	0	0	0	0	2	0	0	0	0	66	0	4	0	0	0	1	14	0	0	0	0	0	0	0	0	0
OTU_97_114	21	63	84	1	111	79	0	155	22	17	264	4	58	355	205	41	158	53	47	17	19	38	5	124	93	551	168	217	34	438	2	773	120	51	0	18	3	51	15	33	3	4	100	7	31	1145	4	32	1884
OTU_97_1140	0	0	0	0	0	0	0	0	6	0	0	0	0	0	0	0	5	1	0	0	0	3	0	3	0	0	0	0	0	0	5	0	0	0	1	0	0	0	5	0	0	0	0	0	0	0	0	0	0
OTU_97_1141	0	0	0	0	0	0	0	7	0	0	0	0	0	0	0	0	0	0	0	0	0	0	0	0	0	0	0	0	0	0	0	6	0	0	0	0	2	0	0	2	0	0	0	0	2	0	5	0	0
OTU_97_1142	0	0	0	0	0	0	0	0	0	0	0	0	0	1	0	0	9	0	0	0	0	0	0	0	0	0	0	0	0	0	7	0	0	0	0	0	0	0	0	0	0	0	0	0	0	0	0	0	0
OTU_97_1143	0	0	0	0	0	0	1	0	0	0	0	0	0	0	0	0	1	0	0	0	0	0	0	0	0	0	0	0	0	0	0	0	0	2	0	0	0	0	0	0	0	0	0	0	0	0	0	0	0
OTU_97_1144	0	0	0	0	0	0	0	0	0	0	0	0	0	0	0	0	1	0	0	0	0	0	0	0	0	0	0	0	0	0	3	0	0	0	0	0	0	0	0	0	0	0	0	0	0	0	1	0	0
OTU_97_1145	0	3	1	0	0	0	0	0	5	9	0	1	5	6	7	1	0	9	15	2	2	2	0	0	3	0	8	8	14	3	2	1	3	2	2	1	0	0	4	0	4	0	0	1	1	3	16	0	0
OTU_97_1146	4	0	0	2	2	6	0	11	0	2	0	0	0	0	24	0	0	11	7	0	0	6	0	0	0	4	4	5	0	0	0	0	5	2	1	0	0	0	0	1	3	2	9	1	0	3	6	7	0
OTU_97_1147	0	0	2	5	17	5	0	13	12	3	15	13	2	3	7	37	34	29	56	8	0	1	0	11	31	9	21	48	25	21	2	12	3	12	11	30	3	13	9	27	5	47	22	4	21	22	1	9	3
OTU_97_1148	0	0	0	0	0	0	0	0	0	0	0	0	0	0	0	0	0	3	12	12	0	0	0	0	0	0	3	0	0	0	0	0	0	0	0	0	0	0	0	0	0	0	0	3	4	1	0	0	0
OTU_97_1149	0	0	0	0	0	0	0	0	0	0	0	0	0	0	0	0	1	0	0	6	0	0	0	0	0	0	0	0	0	0	1	0	0	0	0	0	0	0	0	0	0	0	0	0	0	0	0	0	0
OTU_97_115	41	0	0	1	65	0	376	18	0	0	49	54	0	0	0	9	0	0	0	92	41	1	29	37	22	38	8	0	8	20	0	0	10	8	25	0	0	18	0	0	25	0	40	11	0	0	0	1	6
OTU_97_1150	0	0	0	0	0	0	34	0	0	0	0	0	0	0	0	0	1	7	0	0	0	0	0	0	0	0	13	0	0	0	0	0	0	0	0	0	4	0	0	0	0	0	0	1	0	8	7	0	0
OTU_97_1151	0	0	1	0	1	0	0	1	1	0	0	0	2	0	2	0	9	3	2	1	0	0	0	0	9	1	3	18	3	1	6	0	2	0	8	0	1	2	0	6	0	0	0	3	11	1	1	0	1
OTU_97_1152	0	0	0	0	0	0	0	0	0	0	0	0	0	0	0	20	0	0	0	0	0	0	0	0	0	0	0	0	0	0	0	0	0	0	0	0	0	0	0	0	0	0	0	0	0	0	0	0	0
OTU_97_1153	0	0	0	0	0	0	0	0	0	0	0	0	0	0	0	0	0	0	15	0	0	0	0	0	0	0	0	0	0	0	0	0	0	0	0	0	0	0	0	0	0	0	0	0	0	0	0	0	0
OTU_97_1154	0	0	0	0	0	0	0	0	0	0	0	0	0	0	0	0	0	6	0	0	0	0	0	0	0	0	0	0	13	0	0	0	0	0	0	0	0	0	2	0	0	0	7	0	0	0	0	0	0
OTU_97_1155	0	0	0	0	0	0	0	0	0	0	0	0	0	0	0	0	0	0	1	0	0	0	0	0	0	1	0	0	0	0	0	0	0	0	0	0	0	0	0	0	0	0	0	0	0	0	0	0	9
OTU_97_1156	0	0	0	0	5	0	0	0	0	9	0	0	0	0	1	4	0	0	21	0	0	0	0	0	0	0	0	0	0	0	0	2	0	0	1	0	0	0	0	0	0	0	0	0	0	0	0	0	0
OTU_97_1158	8	10	0	19	4	140	0	76	4	377	54	462	0	45	7	6	1393	2	27	20	222	266	0	0	49	2	21	93	9	155	28	11	4	16	165	20	353	4	54	503	3	31	37	29	32	57	21	35	55
OTU_97_1159	2	0	9	38	27	19	0	0	0	0	0	0	0	0	0	175	0	5	1	4	2	0	37	0	53	16	0	35	3	0	0	36	0	31	6	1	1	0	0	6	0	0	0	10	4	25	0	2	0
OTU_97_116	8	0	0	0	0	0	20	0	0	0	0	0	0	0	0	0	0	6	0	0	0	0	17	7	0	7	0	0	3	0	0	0	0	0	0	0	0	1	6	0	4	22	0	1	0	0	2	0	0
OTU_97_1160	0	0	0	3	7	5	0	0	0	1	0	0	2	3	0	0	2	0	8	1	0	2	0	0	0	0	0	11	0	0	0	0	0	0	7	0	1	0	0	6	1	0	0	0	0	0	0	2	0
OTU_97_1162	0	0	0	0	0	0	0	0	0	0	0	0	0	0	0	0	0	0	0	16	0	0	0	0	0	0	0	0	0	0	0	0	0	0	22	0	0	0	0	0	0	0	0	5	0	0	0	6	0
OTU_97_1163	0	0	0	0	0	0	0	0	0	0	0	0	0	0	0	0	0	0	0	5	0	0	0	0	0	0	0	0	0	0	0	0	0	0	0	0	0	1	0	0	0	0	0	0	0	0	2	1	0
OTU_97_1164	0	0	0	0	0	0	0	0	0	0	0	0	0	0	0	0	0	0	4	0	0	0	0	0	0	0	0	0	2	0	0	0	0	0	0	0	1	2	0	0	2	0	0	0	1	0	1	0	0
OTU_97_1165	0	0	0	0	0	0	0	0	0	0	0	0	0	0	0	0	0	0	1	0	0	3	3	0	0	0	0	0	0	0	0	0	0	0	0	0	0	0	0	0	0	0	0	0	0	0	0	0	0
OTU_97_1166	2	0	13	0	0	0	8	0	4	0	0	0	0	3	0	0	0	0	0	6	0	6	0	8	3	2	8	0	0	0	0	0	0	20	0	17	0	43	0	0	12	18	0	8	0	11	5	7	0
OTU_97_1167	56	0	25	24	0	193	109	60	0	34	0	54	9	25	51	55	38	25	120	37	0	8	138	3	9	29	4	25	66	6	0	23	33	60	103	3	4	9	16	27	33	91	64	36	15	25	28	13	46
OTU_97_1168	0	3	0	0	0	0	0	0	0	0	0	1	1	0	1	3	3	0	0	2	0	0	0	0	0	2	3	1	2	8	1	5	3	0	1	0	0	2	1	1	1	0	1	1	0	5	3	0	0
OTU_97_1169	0	0	0	0	0	0	0	1	30	0	0	0	0	0	0	0	0	0	0	2	0	0	0	0	0	0	0	0	0	0	1	0	2	8	0	0	0	0	0	0	0	0	0	0	0	0	0	0	0
OTU_97_1170	0	0	0	0	0	0	0	0	0	0	0	0	0	0	0	0	0	0	5	0	0	0	0	0	0	0	0	0	0	0	0	0	0	0	1	0	0	0	0	0	0	2	0	0	0	0	0	0	4
OTU_97_1171	0	0	0	1	0	0	0	0	0	0	0	0	0	0	0	0	0	0	0	0	0	0	0	0	0	4	0	0	0	0	0	0	0	0	0	0	0	0	0	0	0	0	0	1	0	0	3	0	0
OTU_97_1172	0	0	0	0	0	0	1	0	0	0	0	0	0	2	0	0	1	0	0	0	8	0	0	0	0	0	10	0	0	0	0	0	0	0	1	0	0	0	0	0	0	0	0	1	0	3	0	0	11
OTU_97_1173	0	0	0	0	0	0	0	0	0	0	0	0	0	0	0	0	0	0	0	2	0	4	0	1	0	0	0	0	0	0	0	0	0	0	0	0	0	0	0	0	6	0	0	0	0	0	4	0	0
OTU_97_1174	9	20	0	4	0	12	0	0	15	1	0	10	37	0	0	0	17	10	0	1	15	5	1	30	0	0	33	0	1	70	15	0	0	0	0	0	4	0	17	1	16	0	3	0	0	0	16	2	3
OTU_97_1175	0	0	0	0	9	0	0	0	0	0	0	0	0	0	1	0	0	0	0	0	14	0	0	0	0	0	0	0	0	0	1	17	0	0	0	0	0	0	0	0	0	0	0	0	0	0	0	6	0
OTU_97_1176	0	3	0	0	0	0	0	0	0	0	0	0	0	0	0	0	0	0	0	0	4	1	0	0	0	1	0	0	0	0	0	0	0	3	0	0	3	2	0	0	0	0	0	4	0	0	0	0	0
OTU_97_1177	0	498	1	0	81	0	0	2	0	0	0	91	2	0	0	7	0	0	0	0	40	0	0	1	2	0	0	1	108	6	32	0	0	0	0	0	0	0	0	0	0	0	0	0	0	0	0	0	0
OTU_97_1178	0	0	0	0	0	0	0	0	0	0	0	0	0	0	0	0	0	0	0	0	0	0	0	0	0	0	0	0	0	0	0	0	0	0	0	0	0	0	0	2	0	0	0	0	0	0	0	0	0
OTU_97_118	0	0	0	0	0	10	0	0	0	0	30	0	0	0	0	0	0	3	10	7	0	2	0	0	2	0	0	0	0	0	1	0	0	0	0	0	0	0	2	0	0	8	0	0	11	6	7	5	0
OTU_97_1181	0	0	0	0	0	0	0	0	0	0	0	0	0	3	0	0	0	0	0	0	0	1	0	0	0	0	0	5	0	0	0	0	0	0	0	0	0	0	0	0	0	0	0	0	0	0	0	0	5
OTU_97_1182	0	0	0	0	0	0	0	0	0	0	0	0	0	0	0	0	0	0	0	0	0	11	0	0	0	0	0	0	0	0	0	0	0	0	0	0	0	0	0	0	0	0	0	0	0	0	0	0	0
OTU_97_1183	0	0	0	0	0	0	0	0	0	0	0	0	0	0	0	0	0	0	0	0	0	15	0	0	0	0	0	0	0	0	0	0	0	0	0	0	0	0	0	0	0	0	0	0	0	0	0	0	0
OTU_97_1184	0	0	0	0	0	0	0	0	0	0	0	0	0	0	0	0	0	0	0	0	0	2	0	0	0	0	0	0	0	0	0	0	0	0	0	8	0	0	0	0	0	0	0	0	0	0	0	0	0
OTU_97_1185	0	0	0	0	0	2	0	0	0	0	0	0	0	0	0	0	0	0	0	0	0	9	0	0	0	7	0	3	0	0	0	0	5	0	1	0	0	0	1	8	0	0	0	0	0	0	0	0	2
OTU_97_1186	0	0	0	0	0	0	0	0	0	0	0	0	0	0	0	0	0	0	0	0	0	11	0	0	0	0	0	0	9	0	0	2	0	0	0	0	0	0	0	0	0	0	0	0	0	0	0	0	0
OTU_97_1187	0	0	0	0	0	0	0	0	0	0	0	0	0	0	0	0	0	0	0	0	0	8	0	0	0	0	0	0	0	0	0	0	0	0	0	0	0	0	0	0	0	0	0	0	0	1	0	0	0
OTU_97_1188	0	0	0	0	0	0	0	0	0	0	0	0	0	0	0	0	0	0	0	0	0	0	0	0	0	13	0	8	0	0	0	0	0	0	90	5	38	0	299	1	0	0	0	0	0	0	0	0	0
OTU_97_1189	0	2	0	0	0	20	0	3	8	11	0	0	0	1	7	0	7	0	19	12	0	55	0	5	0	31	9	27	0	0	10	0	7	1	33	6	9	16	10	18	0	5	19	8	4	9	4	7	4
OTU_97_119	0	0	0	0	0	0	0	0	0	0	0	0	0	0	0	0	0	0	0	0	0	0	0	0	0	0	0	0	0	0	0	0	6	0	0	0	0	0	0	0	0	0	0	0	0	8	0	2	0
OTU_97_1190	0	0	0	0	1	0	0	0	0	0	0	3	0	0	0	0	0	0	0	0	0	0	2	11	0	21	0	0	0	0	0	2	4	0	0	0	0	0	0	0	171	4	0	0	0	1	0	0	0
OTU_97_1191	0	0	0	0	0	0	0	0	0	0	0	0	3	0	0	0	0	0	0	0	1	0	14	0	0	0	0	0	0	0	0	0	0	0	0	0	0	0	0	0	1	0	0	0	0	0	10	0	0
OTU_97_1192	0	0	0	0	0	0	0	0	0	0	0	0	0	0	0	0	0	0	0	0	0	0	7	0	0	0	0	0	0	0	0	0	0	0	0	0	0	0	0	0	6	0	0	0	0	0	0	0	0
OTU_97_1193	0	0	0	0	0	0	0	0	0	0	0	0	0	0	0	0	0	0	0	0	0	4	0	0	0	0	0	0	0	0	0	0	0	0	0	0	9	0	0	0	0	0	0	0	0	0	0	0	0
OTU_97_1195	0	0	0	0	0	0	0	0	0	0	0	0	0	0	0	0	0	0	0	0	0	0	0	8	0	0	0	0	0	0	0	0	1	0	0	0	0	0	0	0	0	0	0	0	0	0	0	0	0
OTU_97_1196	308	107	22	16	0	6	446	9	0	1	11	134	0	21	2	0	97	5	9	124	12	13	194	0	97	1	605	438	1047	119	147	1	13	108	636	145	63	353	1613	164	0	410	14	1574	179	10	141	74	106
OTU_97_1197	0	0	0	0	0	0	0	0	0	0	0	0	0	48	0	0	2	0	0	0	0	0	0	9	0	0	0	0	0	0	1	0	0	0	1	0	0	0	0	2	0	0	0	0	34	0	0	0	1
OTU_97_1198	0	0	0	0	0	0	0	0	0	0	0	0	0	0	0	0	0	0	0	0	0	0	0	10	0	0	0	0	0	0	0	0	0	0	4	0	0	0	0	0	0	0	0	0	0	0	0	0	0
OTU_97_120	0	0	0	0	0	0	0	0	0	0	0	0	0	0	0	0	0	0	0	0	0	0	0	0	0	0	0	0	0	0	0	0	0	0	0	0	0	0	0	0	0	0	0	2	0	0	0	0	5
OTU_97_1200	0	0	0	0	0	0	0	0	0	0	0	0	0	0	0	0	0	0	0	0	0	0	0	0	13	0	0	0	0	0	0	0	0	0	0	0	0	0	0	0	0	0	0	0	0	0	0	0	0
OTU_97_1201	8	7	17	0	0	0	0	0	0	0	0	0	0	0	0	0	0	0	0	0	17	0	0	42	0	3	0	0	0	7	0	0	0	0	0	2	0	0	3	0	0	0	0	0	0	0	0	0	3
OTU_97_1202	1	0	1	0	12	0	0	0	0	3	0	0	0	0	1	14	0	0	0	21	0	7	3	0	0	6	0	0	20	24	0	0	0	3	0	0	0	0	0	3	2	0	5	4	0	0	0	0	0
OTU_97_1203	0	0	0	0	0	0	0	0	0	0	0	0	0	1	0	0	0	0	0	0	0	0	0	0	0	4	0	0	4	0	0	2	0	0	0	0	0	0	0	1	0	0	0	0	0	0	0	0	0
OTU_97_1205	0	0	0	6	4	0	0	0	0	0	0	0	0	0	0	0	5	8	11	3	0	0	0	0	38	0	0	0	0	0	0	0	0	0	0	41	0	0	0	0	0	0	0	8	0	0	0	0	0
OTU_97_1206	4	19	0	11	3	34	4	8	38	13	46	1	1	6	10	6	19	15	21	2	5	7	10	21	14	14	43	7	0	59	10	18	12	6	30	3	23	17	33	35	7	22	42	19	14	22	6	16	16
OTU_97_1207	0	0	0	0	0	0	0	0	0	0	0	0	0	0	0	0	0	0	0	3	0	0	0	0	0	31	0	0	0	0	0	0	0	3	0	0	2	0	0	0	0	0	0	0	0	0	12	0	0
OTU_97_1208	0	0	0	0	0	0	0	0	0	0	0	0	0	0	0	0	0	0	0	0	0	0	0	0	0	0	4	0	0	0	2	0	0	0	7	0	0	0	0	1	0	0	0	2	0	0	0	0	0
OTU_97_1209	0	0	0	0	0	0	0	0	0	0	0	0	0	0	0	0	0	0	0	0	0	0	0	0	0	0	4	0	0	0	0	0	0	0	1	0	0	19	13	0	0	4	0	1	1	0	0	0	0
OTU_97_121	0	0	0	0	0	0	0	7	0	0	0	0	0	0	0	0	0	0	0	0	0	0	0	0	0	0	0	0	0	0	0	0	0	0	0	0	0	0	0	6	0	0	0	0	0	2	3	10	0
OTU_97_1211	0	1	0	0	0	0	0	0	0	0	0	5	0	0	0	0	0	0	0	0	0	0	0	0	0	0	7	0	2	0	0	0	0	2	0	0	0	0	0	0	0	16	0	1	0	0	2	0	0
OTU_97_1212	0	34	0	0	0	0	0	0	2	0	0	6	0	2	10	0	8	0	1	0	0	0	0	0	0	2	15	0	0	0	0	0	0	0	0	0	0	0	0	0	14	0	4	0	0	0	0	3	0
OTU_97_1213	0	0	0	0	5	0	0	0	0	0	0	0	0	0	0	4	0	0	0	0	0	0	50	0	0	0	5	0	0	0	0	0	0	0	0	0	0	2	2	0	24	0	0	0	0	0	0	0	4
OTU_97_1214	0	0	0	0	0	0	0	0	0	0	0	0	0	0	0	0	0	0	0	0	0	0	0	0	0	0	0	0	14	0	0	0	0	0	0	0	0	0	0	0	18	0	0	0	0	0	0	0	0
OTU_97_1215	0	1	8	0	0	0	0	0	0	0	0	12	0	2	12	0	2	0	0	0	0	0	2	0	0	10	14	0	9	25	0	0	0	2	0	6	0	1	10	0	12	19	0	17	0	0	9	4	2
OTU_97_1216	0	0	0	9	7	0	0	0	60	0	0	12	6	6	2	5	0	12	10	6	2	26	80	28	2	12	0	14	10	1	0	16	6	42	8	23	1	0	35	0	41	0	0	34	5	3	39	13	0
OTU_97_1218	0	0	0	0	0	0	0	0	0	0	0	0	0	0	0	0	0	0	0	0	0	0	0	0	6	0	0	18	0	0	0	0	0	0	0	0	0	0	0	0	0	0	0	0	0	0	0	0	0
OTU_97_1219	0	0	0	0	0	0	0	0	0	0	0	0	0	0	0	0	0	0	0	0	0	0	0	0	0	0	0	16	0	0	0	0	0	0	0	0	0	0	0	0	0	0	0	0	0	0	0	0	0
OTU_97_122	0	0	1	29	0	0	8	0	2	0	0	0	8	6	0	0	0	1	4	0	5	0	0	0	0	0	0	0	0	0	0	0	2	12	0	0	0	0	0	1	2	0	0	0	4	0	3	0	0
OTU_97_1220	0	0	0	0	0	0	0	0	0	0	0	0	0	0	0	0	0	0	0	0	0	0	0	0	0	0	0	0	0	10	0	0	0	0	0	0	0	0	0	0	0	2	0	0	0	0	0	0	0
OTU_97_1221	0	0	0	0	0	0	0	0	0	0	0	0	0	0	0	0	0	0	0	2	0	0	0	0	0	0	0	0	0	0	96	0	0	0	0	0	2	0	0	0	0	0	0	0	0	0	0	0	0
OTU_97_1222	117	40	128	53	470	87	33	313	4	48	6	25	14	4	37	228	6	9	5	140	4	24	144	278	21	5	0	13	6	37	14	17	59	64	0	74	3	5	88	254	5	33	0	44	0	0	4	5	34
OTU_97_1223	0	0	0	0	0	0	0	0	4	0	0	0	0	0	0	0	1	0	0	0	5	0	0	0	3	2	0	0	4	0	9	0	2	0	0	0	0	0	16	0	0	0	2	0	0	0	0	0	0
OTU_97_1224	0	0	0	0	0	0	0	0	0	0	0	0	0	0	0	0	1	0	0	0	0	0	0	0	0	0	0	0	0	0	1	0	0	0	0	0	0	0	0	2	0	0	0	0	0	0	0	0	0
OTU_97_1226	6	0	0	1	161	0	63	0	2	111	0	0	8	334	0	0	0	1	4	0	0	0	0	38	0	0	0	235	194	23	0	0	20	0	0	0	1	0	0	0	2	0	0	0	0	0	0	0	0
OTU_97_1227	0	0	0	0	0	0	0	0	0	0	0	0	0	0	0	0	0	0	0	0	0	0	0	0	0	0	0	0	9	0	0	0	0	0	0	0	0	0	0	0	0	0	0	0	0	0	0	0	0
OTU_97_1228	0	0	0	0	0	0	0	0	0	0	0	0	0	0	0	0	0	0	0	0	0	0	0	0	0	0	0	0	0	0	8	0	0	0	0	0	0	0	0	0	0	0	0	0	0	0	0	0	0
OTU_97_1229	0	0	0	0	0	0	0	0	5	0	0	0	0	0	0	0	5	0	0	2	4	2	0	14	0	0	0	0	0	0	8	0	0	0	0	0	3	0	0	0	0	0	0	0	0	0	0	0	0
OTU_97_123	0	0	0	0	0	0	0	0	0	0	0	0	0	0	0	0	0	0	0	0	0	0	0	0	0	0	0	0	0	0	0	0	0	0	0	0	0	0	0	0	0	0	0	0	0	0	1	0	0
OTU_97_1230	0	0	0	0	0	0	0	0	0	0	0	0	0	0	0	0	0	0	2	0	0	0	0	0	0	5	0	0	0	0	0	0	0	0	0	5	0	0	0	0	9	0	0	0	0	0	0	4	0
OTU_97_1231	0	0	0	0	0	0	0	0	0	0	0	0	0	0	0	0	0	0	0	0	0	0	0	0	0	0	0	0	0	0	2	0	0	0	1	0	1	0	0	0	0	0	0	0	0	1	2	0	0
OTU_97_1232	0	0	0	0	0	0	0	0	0	0	0	0	0	0	0	0	0	0	0	0	0	0	0	0	0	0	0	0	0	0	0	8	1	0	0	0	0	0	0	0	0	0	0	0	0	0	0	10	0
OTU_97_1233	0	0	0	0	0	0	0	0	0	0	0	0	0	0	1	0	0	0	0	0	0	0	0	0	0	0	0	0	0	0	0	5	0	2	0	0	0	0	0	0	0	0	0	0	0	0	0	0	0
OTU_97_1234	0	0	0	0	0	69	0	0	0	0	0	0	3	0	0	0	0	0	0	0	0	0	0	0	0	0	0	0	11	1	0	1	0	1	0	0	0	0	0	0	0	0	0	0	0	1	0	0	0
OTU_97_1235	0	0	0	0	0	0	0	0	0	0	0	0	0	0	0	0	0	0	0	0	0	0	0	0	0	0	0	0	0	0	0	1	0	1	0	1	0	0	0	0	0	0	0	0	0	0	0	0	11
OTU_97_1236	39	17	44	8	21	11	3	0	44	158	93	180	30	15	5	14	422	132	25	45	27	0	0	4	232	33	12	49	8	8	22	0	12	9	2	2	23	7	71	9	4	12	25	13	3	19	1	7	7
OTU_97_1237	0	0	0	0	0	0	10	0	0	0	0	0	0	0	5	0	0	0	0	0	0	0	0	0	0	0	0	0	0	0	0	0	6	0	0	0	0	1	0	12	0	0	0	0	0	0	0	0	0
OTU_97_1238	0	0	7	0	0	0	0	0	0	0	0	2	0	0	0	0	0	0	4	0	3	0	0	0	10	0	0	0	0	0	3	0	36	0	0	0	1	0	0	0	0	0	0	0	0	0	0	0	0
OTU_97_1239	0	0	0	0	0	0	0	0	0	0	0	0	0	0	0	0	0	0	0	0	0	0	0	0	0	0	0	0	0	0	0	0	2	0	0	0	0	0	0	0	0	0	0	0	0	0	0	7	0
OTU_97_1240	0	0	0	0	0	0	0	0	0	0	0	0	0	0	0	0	0	0	0	0	0	0	0	0	0	0	0	0	0	21	0	0	0	0	0	0	0	0	0	0	0	0	0	0	0	0	0	0	0
OTU_97_1241	0	0	0	0	0	0	0	0	0	0	0	0	0	0	0	0	0	0	0	0	0	0	0	0	0	0	0	0	0	0	0	0	0	0	0	0	0	0	0	0	0	0	0	0	0	0	0	0	0
OTU_97_1242	0	0	0	0	0	0	0	0	0	0	0	0	0	0	1	0	0	0	0	0	0	0	0	0	0	0	0	0	0	0	0	0	0	2	0	2	0	0	0	0	17	8	0	0	0	0	0	0	0
OTU_97_1244	0	0	0	0	0	0	0	0	0	0	0	0	0	0	0	0	0	0	0	0	0	0	0	0	0	0	0	4	0	0	0	0	9	0	0	0	0	0	0	0	0	0	0	0	0	0	0	0	0
OTU_97_1247	0	0	0	0	0	1	0	0	0	0	0	0	0	0	0	0	0	0	0	0	0	0	0	0	0	7	0	0	0	0	0	0	0	6	0	0	0	0	0	0	0	0	0	0	0	0	0	0	0
OTU_97_1248	0	0	0	0	0	0	0	0	0	0	0	0	0	0	0	0	0	0	0	0	0	0	0	0	0	0	0	0	0	0	0	0	0	3	2	0	0	0	0	0	4	0	0	0	0	0	0	0	0
OTU_97_1249	0	0	0	0	0	0	0	0	0	0	0	0	0	0	0	0	0	0	0	0	0	0	0	0	0	0	0	0	0	0	0	0	0	4	1	0	0	0	3	2	0	1	0	0	0	1	0	0	0
OTU_97_1251	32	14	0	0	0	0	30	0	0	0	0	0	0	0	0	0	0	0	0	2	0	0	0	0	0	0	14	0	0	0	0	0	0	30	6	0	0	0	0	0	0	0	0	0	0	0	0	0	0
OTU_97_1253	0	0	0	0	0	18	3	0	0	0	0	0	0	0	0	0	0	4	0	0	1	15	5	2	0	0	0	0	0	0	3	2	2	7	2	5	3	2	12	0	4	7	0	3	6	1	0	8	13
OTU_97_1255	0	0	0	13	0	9	13	0	3	13	0	0	0	24	0	0	8	8	0	6	9	0	0	1	0	0	0	0	0	0	1	40	12	0	0	5	1	31	0	1	0	0	0	0	6	1	0	0	0
OTU_97_1256	0	0	0	0	50	0	0	0	0	0	0	0	2	0	0	0	0	0	0	0	0	0	0	0	19	0	4	0	0	0	0	0	8	0	0	0	0	0	2	6	0	0	0	0	0	0	0	0	0
OTU_97_1257	0	0	0	0	0	0	0	0	0	0	0	0	0	0	0	0	0	0	0	0	0	0	0	0	0	0	0	0	0	0	0	0	0	0	2	0	0	6	0	0	0	0	0	0	1	0	1	1	0
OTU_97_1258	0	0	0	0	0	0	0	0	0	0	0	0	0	0	0	0	0	0	0	0	0	0	0	0	0	0	0	0	0	0	0	0	0	0	0	0	11	0	0	0	0	0	0	0	0	0	0	0	0
OTU_97_126	84	0	4	15	10	50	71	11	0	0	0	0	193	29	4	49	0	0	0	12	6	0	0	0	19	0	0	0	0	58	71	21	0	6	0	4	0	4	0	0	0	15	0	0	1	0	2	20	0
OTU_97_1260	0	0	0	0	0	0	0	0	0	0	0	0	2	0	0	0	0	0	0	0	0	0	0	0	0	0	0	0	0	0	0	0	0	0	0	3	0	0	0	0	0	0	0	0	0	0	0	0	0
OTU_97_1262	0	0	0	0	0	0	0	0	0	0	18	0	1	0	0	4	0	0	0	1	0	4	0	0	0	0	2	0	0	0	0	0	0	0	0	5	0	0	0	0	0	0	0	0	0	0	0	0	0
OTU_97_1263	0	0	0	0	0	0	0	0	0	0	0	0	0	0	0	0	0	0	0	0	0	0	0	0	0	0	0	0	0	0	0	0	0	9	0	0	0	0	0	0	0	0	0	0	0	0	0	0	0
OTU_97_1264	0	0	0	0	0	0	0	0	0	0	0	0	0	0	0	0	0	0	0	0	0	0	0	0	0	0	0	0	0	0	0	0	0	0	0	0	0	1	0	1	0	4	0	0	1	0	0	0	0
OTU_97_1265	0	0	0	0	0	19	0	0	0	26	1	0	234	0	0	0	0	0	5	13	5	7	18	84	0	0	27	0	0	5	0	0	2	0	0	0	1	0	0	0	0	0	0	0	11	0	7	0	0
OTU_97_1267	0	0	0	0	0	0	0	0	4	0	0	0	0	0	0	0	0	0	0	0	0	0	0	1	2	7	0	0	0	4	0	0	0	0	0	0	3	4	45	0	0	6	0	0	0	0	0	6	0
OTU_97_1268	0	0	0	0	0	0	0	0	0	0	0	0	0	0	0	0	0	0	0	0	0	0	0	0	0	0	0	0	0	0	0	0	0	0	0	0	0	6	0	0	0	0	0	5	0	0	0	0	0
OTU_97_1269	0	2	8	0	23	0	0	0	0	7	0	10	2	0	0	2	4	6	0	9	5	1	0	13	3	0	0	2	10	0	3	2	41	1	3	0	4	0	8	27	1	0	11	3	0	7	4	4	0
OTU_97_127	0	7	2	0	10	8	5	7	13	0	0	2	5	1	0	0	1	0	2	0	2	2	0	8	0	5	3	3	1	22	0	0	5	0	3	2	0	4	6	3	0	2	2	3	0	0	2	2	13
OTU_97_1270	0	0	0	0	0	0	0	0	0	0	0	0	0	0	0	0	0	0	0	0	0	0	0	0	0	0	0	0	0	0	0	0	0	0	0	0	0	0	0	0	9	0	0	0	0	0	0	0	0
OTU_97_1271	0	0	0	0	0	0	0	0	0	0	0	0	0	0	0	0	0	0	0	0	0	0	0	0	0	0	0	0	0	0	0	0	0	0	0	0	0	0	0	0	4	1	0	0	0	0	0	0	0
OTU_97_1272	0	0	0	8	0	0	0	0	0	0	0	0	0	4	0	0	0	0	0	0	0	3	1	0	0	0	1	0	3	0	10	0	0	4	0	1	0	0	0	28	0	0	0	0	0	0	0	0	0
OTU_97_1273	0	0	0	0	0	0	0	0	0	0	0	0	0	0	0	0	0	0	0	0	0	0	0	0	0	0	0	0	0	0	0	0	0	0	0	0	0	0	0	6	0	0	0	0	0	0	0	0	0
OTU_97_1275	0	0	0	0	0	0	0	0	0	0	0	0	0	0	0	0	0	0	0	0	0	0	0	0	0	0	0	0	0	0	0	0	0	0	0	0	0	0	0	1	0	0	0	0	7	0	0	0	0
OTU_97_1276	0	0	0	0	0	0	0	0	0	0	0	0	0	0	0	0	0	0	0	0	0	0	0	0	0	0	0	0	0	0	0	0	0	0	0	0	0	0	0	0	0	8	0	0	0	0	0	0	0
OTU_97_1277	0	0	0	0	0	0	0	0	0	0	0	0	0	0	0	0	0	0	0	0	0	0	0	0	0	0	0	0	0	0	0	0	0	0	0	0	0	0	0	0	0	0	7	0	0	0	0	0	0
OTU_97_1278	0	39	0	0	0	0	0	0	0	0	0	3	17	0	0	0	0	0	0	29	0	0	0	0	0	0	0	0	0	0	1	0	0	0	0	0	6	0	0	0	11	0	21	0	0	0	0	0	7
OTU_97_128	0	0	0	0	0	0	0	0	0	0	0	0	0	0	0	0	0	0	0	0	0	0	0	0	0	0	0	0	0	0	0	0	0	0	0	0	0	0	0	0	0	0	0	0	0	0	0	0	0
OTU_97_1280	0	0	0	0	0	0	0	0	0	0	0	0	0	0	0	0	0	0	0	0	0	0	0	0	0	0	0	0	0	0	0	0	0	0	0	0	0	0	0	0	0	0	13	0	0	0	0	0	0
OTU_97_1282	0	0	0	13	0	0	6	0	0	0	0	0	0	0	0	302	0	0	0	0	0	2	58	0	0	18	0	2	2	0	0	0	0	5	0	0	0	1	1	0	0	0	0	0	0	0	0	1	4
OTU_97_1283	0	0	0	0	0	0	0	0	0	0	0	0	0	0	0	0	0	0	0	1	0	0	0	0	0	0	0	0	0	0	0	0	0	0	0	0	2	0	0	0	0	0	0	1	0	2	0	0	0
OTU_97_1285	0	0	0	0	0	0	0	0	0	0	0	0	0	0	0	0	0	0	0	0	0	0	0	0	0	0	0	0	0	0	0	0	0	0	0	0	0	0	0	0	0	0	0	0	10	0	0	0	0
OTU_97_1286	0	0	0	0	0	0	0	0	0	0	0	0	0	0	0	0	0	0	0	0	0	0	0	0	0	0	0	0	0	0	0	0	0	0	0	0	0	0	0	0	0	0	0	4	0	0	0	0	0
OTU_97_1287	0	0	0	0	0	0	0	0	0	0	0	0	0	0	0	0	0	0	0	0	0	0	0	0	0	0	0	0	6	0	0	0	0	0	0	0	0	3	10	0	14	6	0	5	0	0	0	0	0
OTU_97_1288	0	0	0	0	0	0	0	0	0	0	0	0	0	0	0	0	0	0	0	0	0	0	0	0	0	0	0	0	0	0	0	0	0	0	0	0	0	0	0	0	0	0	0	0	6	0	0	0	0
OTU_97_129	0	0	0	0	0	0	0	0	0	0	0	0	0	0	0	0	0	0	0	0	0	0	0	0	0	0	0	0	0	0	0	0	0	0	0	0	0	0	0	0	0	0	0	0	0	0	0	0	0
OTU_97_1290	0	0	0	0	0	0	0	0	0	0	0	0	0	0	0	0	0	0	0	0	0	0	0	0	0	0	0	0	0	0	0	0	0	0	0	0	0	0	0	0	0	0	0	0	0	7	0	0	0
OTU_97_1292	0	0	0	0	0	0	0	0	0	0	0	0	0	0	0	0	0	0	0	0	0	0	0	0	0	0	0	0	0	0	0	0	0	0	0	0	0	0	0	0	0	0	0	0	0	0	0	7	0
OTU_97_1293	0	0	0	0	0	0	0	0	0	0	0	0	0	1	0	0	0	0	0	0	0	0	0	1	0	0	0	0	0	0	0	0	0	0	0	0	0	0	0	0	0	0	0	0	0	0	0	0	7
OTU_97_1294	0	0	0	0	0	0	0	0	0	0	0	0	0	0	0	0	0	0	0	0	0	0	0	0	0	0	0	0	0	0	0	0	0	0	0	0	0	0	0	0	0	0	0	0	11	0	0	0	23
OTU_97_1295	0	0	0	0	0	0	0	0	0	0	0	0	0	0	0	0	0	0	0	0	0	0	0	0	0	0	0	0	0	0	0	0	0	0	0	0	0	0	0	0	0	0	0	0	0	0	0	0	19
OTU_97_1297	0	0	0	0	2	0	0	0	0	0	0	0	0	0	0	0	0	0	0	0	12	0	0	0	1	0	3	0	0	0	0	0	1	0	0	0	0	1	0	0	0	0	0	1	0	0	0	0	17
OTU_97_1298	0	0	0	0	0	0	0	0	0	0	0	0	0	0	0	0	0	0	0	0	0	0	0	0	0	0	0	0	0	0	0	0	0	0	0	0	0	0	0	0	0	0	0	0	0	0	0	0	7
OTU_97_1299	0	0	0	0	0	0	0	0	0	0	0	0	0	0	0	0	0	0	0	0	0	0	0	0	0	0	0	0	0	0	0	0	0	0	0	0	0	0	0	0	0	0	0	0	0	7	0	0	0
OTU_97_13	0	0	0	0	0	0	0	0	0	0	0	0	0	0	0	0	0	0	0	13	0	0	0	0	0	5	0	0	0	0	0	0	4	0	0	0	0	0	0	0	0	0	0	0	0	0	0	0	0
OTU_97_1300	0	1	0	0	0	0	0	0	0	0	6	0	0	1	0	0	0	0	0	0	0	0	0	0	0	0	0	0	0	0	0	0	0	0	0	0	2	0	5	0	0	8	0	0	0	0	0	0	0
OTU_97_1301	0	1	0	0	0	0	0	3	0	0	0	0	0	1	0	0	20	16	0	0	74	0	0	25	4	3	2	0	0	5	35	37	2	4	13	0	1	0	7	21	0	0	0	0	0	0	0	0	0
OTU_97_1302	0	0	0	0	0	0	0	0	0	0	0	0	0	0	0	0	0	0	0	0	0	0	0	0	0	0	0	0	0	0	0	0	0	1	0	0	0	0	0	0	0	10	0	0	0	0	0	0	11
OTU_97_1303	0	0	0	0	0	0	0	0	0	0	0	0	0	0	0	0	0	0	0	0	0	0	0	0	0	0	0	0	0	0	0	0	0	0	0	0	0	0	0	0	0	0	0	0	0	0	0	0	0
OTU_97_1304	0	0	0	0	0	0	2	0	0	0	0	0	0	0	0	0	0	0	0	0	0	0	0	0	0	0	0	0	0	0	0	0	0	0	0	1	0	0	0	0	4	0	0	0	0	0	0	0	0
OTU_97_1305	0	0	0	0	0	0	0	0	0	0	0	0	2	0	0	0	0	0	0	0	0	0	0	0	0	0	0	0	0	0	0	0	0	0	0	0	0	0	0	0	0	0	0	0	0	0	0	0	0
OTU_97_1307	0	0	0	0	17	0	0	0	0	0	0	4	0	0	0	0	0	0	0	0	0	0	0	5	0	1	0	0	0	0	0	0	0	0	0	0	0	0	0	0	97	3	21	0	0	2	0	1	1
OTU_97_1308	13	0	0	0	8	2	10	0	0	4	0	0	0	1	0	19	0	0	0	0	0	0	0	0	3	2	0	0	0	0	0	0	2	0	0	2	0	0	0	0	0	8	0	7	0	0	0	0	0
OTU_97_1309	0	0	0	0	0	0	0	0	0	0	0	0	0	0	0	0	0	0	0	0	0	0	0	0	0	0	0	0	0	0	0	0	0	0	0	0	0	0	0	0	0	0	0	0	0	0	0	0	0
OTU_97_131	0	0	0	0	0	0	0	0	0	0	0	0	0	0	0	0	0	0	0	0	0	0	0	0	0	0	0	0	0	0	0	0	0	0	0	0	0	0	0	0	0	0	0	0	0	0	0	0	0
OTU_97_1310	0	0	0	0	0	0	0	0	0	0	0	0	0	0	0	0	0	0	0	0	0	0	0	0	0	0	0	0	0	0	0	0	0	0	0	0	0	0	0	0	0	0	0	0	0	0	0	0	0
OTU_97_1311	0	0	0	0	10	0	47	0	1	84	0	10	0	0	65	0	0	0	55	2	3	4	5	0	5	0	0	176	1	0	0	0	6	0	18	0	4	0	1	0	0	0	0	0	0	0	0	0	0
OTU_97_1312	0	0	0	0	0	0	0	0	0	0	0	0	0	0	0	0	0	0	0	0	0	0	0	0	0	0	0	0	0	0	0	0	0	0	0	0	0	0	0	0	0	0	0	0	0	0	0	0	0
OTU_97_1313	0	0	0	0	0	0	0	0	0	0	0	0	0	0	0	0	0	0	0	0	0	0	0	0	0	0	0	0	0	0	0	0	0	0	0	0	0	0	0	0	0	0	0	0	0	0	0	0	0
OTU_97_1315	0	0	0	0	0	0	0	0	0	0	0	0	0	0	1	0	0	0	0	0	0	0	0	0	0	0	0	0	0	0	0	0	0	0	0	0	0	0	0	0	0	0	0	0	0	0	0	0	0
OTU_97_1316	0	0	0	0	0	0	0	0	0	0	0	0	0	0	0	0	0	0	0	0	0	0	0	0	0	0	0	0	0	0	0	0	0	0	0	0	0	0	0	0	0	0	0	0	0	0	0	0	0
OTU_97_1317	0	0	0	0	5	0	0	0	0	3	0	1	0	0	0	11	0	0	0	0	0	0	0	0	0	0	0	0	2	0	0	0	0	0	0	0	0	0	2	20	0	0	0	0	0	0	0	0	0
OTU_97_1318	4	2	1	0	0	0	0	0	0	0	0	0	0	0	0	0	0	0	0	0	0	0	0	0	0	0	0	0	0	0	1	0	0	0	0	0	0	0	0	0	0	0	0	0	0	0	0	0	0
OTU_97_1319	0	0	0	0	3	0	0	3	0	0	0	0	0	2	221	88	0	4	158	0	0	0	0	0	0	0	0	0	0	0	0	1	0	0	0	0	0	0	0	0	0	0	0	0	0	1	0	0	0
OTU_97_132	0	0	0	0	0	0	0	0	0	0	0	0	0	0	0	0	0	0	0	0	0	0	0	0	0	0	0	0	0	0	0	0	0	0	0	0	0	0	0	0	0	0	0	0	0	0	0	0	0
OTU_97_1320	4	0	3	0	3	0	0	3	0	0	0	0	0	0	0	1	0	0	3	1	0	0	1	0	0	0	0	0	0	0	0	0	0	0	0	0	0	1	0	0	0	0	0	0	0	0	1	0	0
OTU_97_1321	3	0	0	0	0	0	0	0	0	0	0	0	0	0	0	0	0	0	0	0	0	0	0	0	0	0	0	8	0	0	1	0	0	2	0	6	0	0	0	0	0	0	0	0	0	0	0	0	0
OTU_97_1324	35	0	1	0	0	0	0	0	0	0	0	0	0	0	0	0	0	0	0	0	0	0	0	0	0	0	0	0	0	0	0	0	0	0	0	0	0	0	0	0	0	0	0	0	0	0	0	0	0
OTU_97_1325	10	0	0	4	0	0	0	0	5	0	0	2	0	2	2	0	0	1	0	3	0	3	0	2	0	0	0	0	0	0	0	1	0	0	1	2	0	0	0	0	2	0	0	5	0	1	1	0	0
OTU_97_1326	3	0	0	0	3	0	0	0	0	0	0	0	0	0	2	0	0	0	0	0	0	0	0	0	0	0	0	0	0	0	0	0	0	0	0	0	0	0	0	0	3	0	0	0	0	0	0	0	0
OTU_97_1327	31	23	7	28	6	40	4	39	9	14	24	26	11	14	13	28	10	10	6	4	2	12	22	50	22	23	1	3	10	6	4	9	7	14	10	15	91	1	33	13	5	4	2	7	5	2	8	16	27
OTU_97_1328	3	0	0	0	0	0	0	0	0	0	0	0	2	0	0	23	0	5	0	0	0	1	0	0	0	0	0	0	0	0	0	0	0	0	0	0	0	0	0	0	0	0	0	0	0	1	0	0	0
OTU_97_1329	0	0	0	0	0	0	0	0	121	3	6	0	0	1	0	0	4	0	0	1	25	3	0	0	0	0	0	75	0	46	0	0	1	0	0	1	1	0	1	0	0	0	0	0	0	0	0	20	0
OTU_97_133	0	0	0	0	0	0	0	0	0	0	0	0	0	0	0	0	0	0	0	0	2	0	2	0	0	0	0	0	0	0	0	0	0	0	0	0	0	0	0	0	0	0	0	0	0	0	0	0	0
OTU_97_1331	4	0	0	0	0	0	0	0	0	0	0	0	0	0	7	0	0	0	0	0	0	0	0	0	0	0	0	0	0	0	0	0	0	0	0	0	0	0	0	0	0	0	0	0	0	0	0	0	0
OTU_97_1332	10	0	0	0	0	0	0	0	0	0	0	0	0	0	0	0	0	0	0	0	0	0	0	0	0	0	0	0	0	0	0	0	0	0	0	0	0	0	0	0	0	0	0	0	0	0	0	0	0
OTU_97_1333	10	0	0	0	0	0	0	0	2	0	0	0	0	0	0	0	0	0	0	0	0	0	0	0	0	0	0	0	1	0	0	0	0	0	0	0	0	0	0	0	0	0	0	0	0	0	0	0	0
OTU_97_1334	1	19	2	2	1	13	5	2	5	0	0	21	6	2	5	8	0	12	12	1	3	9	0	0	39	21	24	3	5	10	3	3	3	9	6	3	13	8	18	2	13	6	21	11	19	1	7	20	9
OTU_97_1335	0	14	0	0	0	0	0	0	0	0	0	0	0	0	0	0	0	0	0	0	0	0	0	0	0	0	0	0	0	0	0	0	0	0	0	0	0	0	0	0	0	0	0	0	0	0	0	0	0
OTU_97_1336	0	83	0	2	0	0	0	0	9	0	0	9	0	3	0	0	2	0	0	2	12	8	0	7	0	0	24	1	0	28	12	0	0	0	4	0	4	0	6	0	0	0	0	0	0	1	2	0	7
OTU_97_1337	0	25	0	1	0	3	0	0	18	0	0	0	0	7	0	0	15	0	0	0	11	3	0	1	0	1	0	0	0	19	3	0	4	0	3	0	2	0	7	0	0	3	0	0	1	0	0	1	0
OTU_97_1338	2	4	0	7	10	6	2	20	29	0	60	14	2	0	6	9	11	13	31	25	0	5	1	2	28	22	3	12	17	23	8	9	3	13	3	4	3	11	6	5	7	3	4	8	6	9	3	2	2
OTU_97_1339	0	3	0	0	0	0	0	0	0	0	0	0	0	0	0	0	5	0	0	7	0	1	0	1	0	0	0	0	1	0	0	0	0	0	0	0	0	0	0	0	0	0	0	0	0	0	0	0	0
OTU_97_134	0	0	0	0	0	0	0	0	0	0	0	0	0	0	0	0	0	0	0	0	0	0	0	0	0	0	0	0	0	0	0	0	0	0	0	0	0	0	0	0	0	0	0	0	0	7	0	0	0
OTU_97_1340	0	10	0	0	0	0	0	0	0	0	0	0	0	0	0	0	0	0	0	0	0	0	0	0	0	0	0	0	0	0	0	0	0	0	0	0	0	6	0	0	0	0	0	0	0	0	0	0	0
OTU_97_1341	0	1	0	0	0	0	0	0	0	0	0	0	0	0	0	0	0	0	0	0	0	0	0	0	0	0	0	0	0	0	0	0	0	0	0	0	0	0	0	0	0	0	0	0	0	0	0	2	0
OTU_97_1342	0	0	0	0	0	0	0	0	1	0	0	0	0	1	0	0	1	0	0	0	0	2	0	0	0	0	0	1	0	2	0	0	0	0	0	0	0	0	0	0	0	0	0	0	0	0	0	0	0
OTU_97_1343	0	4	0	0	0	1	0	0	0	0	0	0	0	2	0	0	1	0	0	1	0	0	0	0	0	0	1	0	0	0	1	0	0	0	0	0	0	0	0	0	0	0	0	0	0	0	0	1	0
OTU_97_1345	0	2	0	1	0	0	0	0	8	0	0	1	0	2	0	0	1	0	0	3	0	0	0	13	2	5	12	0	3	0	5	0	0	0	0	0	2	0	1	0	0	1	17	0	0	1	1	1	3
OTU_97_1346	0	1	0	0	0	0	0	0	27	0	0	0	0	0	0	0	0	0	0	0	4	8	0	0	0	0	0	0	0	0	4	0	0	0	1	0	7	0	0	0	0	0	0	0	0	0	0	0	0
OTU_97_1348	122	19	11	19	35	30	31	169	0	15	0	37	69	0	6	31	2	344	3	52	168	56	67	46	60	12	498	89	26	1515	5	0	13	119	90	29	0	68	2224	75	0	563	0	326	270	48	92	27	35
OTU_97_1349	0	0	0	0	0	5	0	0	0	0	13	0	8	0	2	0	0	0	0	0	0	0	0	0	0	0	0	0	0	0	20	0	0	0	0	0	0	0	0	0	0	224	0	0	0	0	0	4	0
OTU_97_135	0	0	0	0	0	0	0	0	0	0	0	0	0	0	0	0	0	0	0	0	0	0	0	0	0	0	0	0	0	0	0	0	0	0	0	0	0	0	0	0	0	0	0	0	0	0	0	0	0
OTU_97_1350	0	9	0	0	0	0	15	0	0	0	0	0	1	0	0	0	0	0	0	26	0	0	0	0	0	0	8	0	0	0	0	0	0	53	2	0	0	0	0	0	0	7	0	0	0	0	0	2	0
OTU_97_1351	1	5	0	0	2	0	3	4	0	1	0	1	7	3	7	0	2	0	0	2	0	14	1	1	4	5	3	1	1	9	23	1	2	2	2	1	5	2	1	5	2	0	2	2	2	4	2	2	1
OTU_97_1352	1	2	0	0	0	0	0	0	0	0	0	0	0	0	0	2	0	0	0	0	0	0	1	1	0	3	0	0	0	0	0	0	0	0	0	2	0	0	0	0	0	3	0	0	0	0	0	4	0
OTU_97_1353	0	12	13	0	0	17	2	11	0	5	0	5	4	3	9	6	0	13	0	0	9	1	6	3	0	4	0	0	0	10	2	0	5	1	3	1	0	0	0	2	1	3	3	0	0	0	2	0	0
OTU_97_1354	0	3	0	0	0	0	0	0	2	2	0	0	0	0	0	0	3	0	0	0	0	0	0	0	0	0	0	0	0	0	0	0	0	0	0	0	0	0	0	0	0	0	0	0	0	0	0	0	0
OTU_97_1355	20	14	21	2	3	23	2	14	0	9	3	5	18	0	29	0	0	28	31	1	0	3	6	3	1	1	3	0	0	26	6	1	0	5	10	27	0	0	7	1	39	20	14	3	1	5	16	7	4
OTU_97_1359	0	3	0	0	0	0	0	0	0	0	0	0	0	0	0	0	0	0	0	0	0	0	10	0	0	0	0	0	0	0	0	0	0	0	0	0	0	0	0	0	0	0	0	0	0	0	0	0	0
OTU_97_136	0	0	0	0	0	0	0	0	0	0	0	0	0	0	0	0	0	0	0	0	0	0	0	0	0	0	0	0	0	0	0	0	0	0	0	0	0	0	0	0	0	0	0	0	0	0	0	0	0
OTU_97_1361	0	4	19	0	0	13	0	3	3	29	0	0	0	0	26	0	2	0	1	0	6	0	1	0	0	0	0	0	0	5	1	1	0	3	0	0	0	2	10	1	0	0	0	3	0	0	3	0	0
OTU_97_1362	0	0	1	0	0	0	0	0	0	7	0	0	0	0	0	0	0	0	0	0	0	0	0	0	0	0	0	0	0	0	0	1	0	0	0	0	0	0	0	0	0	0	0	0	0	0	0	0	0
OTU_97_1364	0	0	13	0	0	0	0	0	0	0	0	0	0	0	0	0	0	0	0	0	0	0	0	0	0	0	0	0	0	0	0	0	0	0	0	0	0	0	0	0	0	0	0	0	0	0	0	0	0
OTU_97_1365	4	0	0	4	0	0	8	91	0	0	0	0	6	0	0	23	1	36	121	0	0	0	0	0	3	0	0	2	0	0	0	1	0	0	0	0	0	0	3	5	0	0	0	0	0	0	0	0	0
OTU_97_1366	0	0	6	0	0	0	0	0	0	0	0	0	1	0	0	0	0	0	0	0	0	0	0	0	0	0	0	0	0	0	0	0	0	0	0	0	0	0	0	0	0	0	0	0	0	1	0	0	0
OTU_97_1367	0	0	0	1	2	0	0	2	1	0	2	0	0	0	0	1	1	0	0	1	0	0	0	0	0	10	1	0	1	0	3	0	3	0	1	0	0	0	0	1	1	3	0	0	0	0	0	0	0
OTU_97_1368	0	0	1	0	6	0	0	0	0	0	0	2	0	0	0	0	0	0	0	0	0	0	0	0	0	0	0	0	0	0	0	0	0	0	0	0	0	0	0	0	8	0	0	0	0	0	0	0	0
OTU_97_1369	0	0	7	0	0	0	0	0	0	0	0	0	0	0	0	5	0	0	0	0	4	0	0	0	0	0	0	4	0	0	0	0	0	0	0	0	0	0	0	6	0	0	0	0	0	0	0	0	0
OTU_97_137	769	170	297	10	143	229	7	53	1	80	63	1	1070	11	29	614	85	491	492	171	30	3	5	0	208	0	60	6	10	173	23	33	11	157	45	94	10	3	20	69	1	0	25	74	13	13	18	8	17
OTU_97_1370	0	0	0	1	0	0	0	0	2	0	0	0	0	0	0	0	0	0	0	0	2	0	0	2	0	0	0	0	0	0	5	0	0	0	0	0	0	0	0	1	0	0	0	0	0	0	0	0	0
OTU_97_1372	0	0	0	1	0	0	7	0	0	0	0	0	16	0	7	13	3	0	10	0	0	0	3	0	0	2	0	0	0	0	0	0	0	0	0	3	0	2	0	0	4	0	0	4	0	4	2	5	0
OTU_97_1373	23	13	0	1	8	18	19	9	0	4	0	16	3	6	8	3	5	8	10	6	0	0	62	1	12	1	3	12	9	54	16	5	7	3	14	10	2	37	15	3	5	3	8	26	11	48	11	2	20
OTU_97_1376	6	0	0	0	27	0	0	0	0	0	0	0	0	3	2	3	0	2	1	0	0	0	0	3	1	0	3	0	0	0	3	4	0	0	0	0	0	0	0	0	0	0	0	4	2	0	0	0	0
OTU_97_1377	0	0	0	0	18	0	0	0	0	0	0	0	0	0	0	0	0	0	8	0	0	0	0	0	0	0	0	0	0	0	0	0	0	0	0	0	0	0	0	0	0	0	0	0	0	2	0	0	0
OTU_97_1378	0	0	0	0	2	0	0	0	3	0	0	0	0	0	0	0	0	0	0	0	0	0	0	0	0	0	0	0	0	0	0	0	0	0	0	0	0	0	0	0	0	0	0	0	0	0	0	0	0
OTU_97_1379	0	0	0	14	0	0	0	0	0	0	0	0	0	0	0	0	0	0	0	0	1	0	0	0	0	0	5	0	0	0	94	0	0	0	0	0	0	0	0	0	0	0	0	0	0	0	0	0	0
OTU_97_138	0	0	0	0	0	0	0	0	0	0	0	0	0	0	0	0	0	0	0	0	0	0	0	0	9	2	0	0	0	0	0	0	0	1	0	0	0	0	345	0	0	0	0	0	0	0	8	0	0
OTU_97_1380	0	0	0	0	13	0	0	0	0	0	0	0	0	3	0	0	0	0	0	0	0	0	0	0	0	0	0	0	0	0	0	2	0	0	0	0	0	0	0	0	0	0	0	0	0	0	0	0	0
OTU_97_1381	13	0	0	0	125	48	133	0	0	0	0	1	2	0	3	8	7	18	0	21	0	0	0	0	0	0	0	0	0	0	2	149	69	6	0	0	6	54	0	2	0	0	0	0	0	0	1	12	0
OTU_97_1382	0	0	0	0	9	0	0	0	0	2	0	0	0	0	0	0	0	0	0	0	0	0	0	0	0	0	0	0	0	0	0	0	0	0	0	0	0	0	0	0	0	0	0	0	0	0	0	0	0
OTU_97_1383	0	0	0	1	0	12	0	0	0	0	0	0	0	0	1	0	0	0	0	0	0	0	0	0	0	0	0	0	0	0	0	0	0	0	0	0	0	0	0	0	0	0	0	0	0	0	0	0	0
OTU_97_1384	0	0	0	1	0	0	0	0	0	0	0	4	0	0	0	0	2	0	0	0	0	0	0	4	0	8	0	0	0	0	2	2	1	0	0	0	0	0	0	0	2	0	0	0	0	0	3	1	0
OTU_97_1385	0	0	0	0	0	10	3	0	0	0	0	0	0	0	1	0	0	0	0	0	0	0	0	0	0	0	0	0	0	0	0	0	0	0	5	7	0	0	1	0	4	0	0	0	0	0	0	0	3
OTU_97_1386	0	0	0	0	0	7	0	0	0	0	0	0	0	0	0	0	0	0	0	0	0	0	0	0	0	0	0	0	0	0	0	0	0	0	0	0	0	0	0	0	0	0	3	0	0	0	0	0	0
OTU_97_1388	0	0	0	0	0	27	0	0	0	0	7	0	0	0	0	0	0	0	0	0	0	0	0	0	0	0	0	0	0	0	0	1	0	0	0	0	0	0	0	1	0	0	0	0	0	0	0	0	0
OTU_97_1389	0	0	0	0	0	1	0	0	0	0	0	0	0	0	3	0	0	0	0	0	0	0	0	0	0	0	0	0	0	0	0	0	0	0	0	0	0	8	0	0	0	0	0	0	0	0	0	0	0
OTU_97_139	0	0	0	0	0	0	0	0	0	0	0	0	0	0	1	10	0	0	56	0	0	0	0	0	0	0	0	0	0	0	0	13	0	0	0	0	0	0	0	0	0	0	0	0	0	0	0	0	0
OTU_97_1390	0	0	0	0	0	14	0	0	0	0	0	0	0	0	0	0	0	1	0	0	0	0	0	0	0	0	0	0	0	0	0	0	0	0	0	0	0	0	0	1	0	0	0	0	0	0	1	0	0
OTU_97_1391	0	0	0	0	12	0	0	0	0	0	0	0	0	0	0	0	0	0	0	0	0	0	0	0	0	35	1	0	0	0	0	0	0	0	0	0	0	0	1	0	0	0	0	0	0	0	0	0	0
OTU_97_1392	122	66	14	135	124	22	431	259	41	717	14	8	148	77	25	14	104	8	6	59	64	14	69	111	4	15	3	4	22	17	33	5	36	93	93	151	41	19	35	42	23	2	10	68	18	9	39	39	71
OTU_97_1393	0	8	0	0	0	8	0	0	0	0	0	0	0	2	0	0	0	0	2	0	0	0	0	0	5	3	1	0	4	13	0	0	1	0	1	0	0	1	6	0	0	0	0	0	0	1	2	0	0
OTU_97_1394	0	0	0	0	0	3	0	0	0	0	0	0	0	0	0	0	1	0	0	0	1	0	0	0	0	0	0	0	0	2	0	0	0	0	0	0	0	0	0	0	0	0	1	0	0	0	0	0	1
OTU_97_1395	0	6	0	0	0	19	0	0	0	0	0	0	0	0	0	6	0	0	3	0	0	0	2	0	0	0	0	15	0	15	0	0	0	0	0	0	0	0	1	0	0	0	0	7	0	1	0	0	0
OTU_97_1396	0	2	0	0	0	1	0	0	0	0	0	0	0	0	0	0	0	2	0	0	0	0	0	0	0	0	0	0	11	0	0	0	0	0	0	0	1	0	0	0	0	0	0	1	0	0	0	4	0
OTU_97_1397	0	0	0	0	0	15	0	0	0	0	0	0	1	0	0	0	0	0	0	0	0	0	0	0	0	0	0	2	0	0	0	0	0	0	0	0	0	0	0	2	0	0	0	0	0	0	0	0	0
OTU_97_1398	0	0	0	0	0	16	0	0	0	0	0	0	0	0	0	0	0	0	0	0	0	0	0	0	0	0	0	0	0	0	0	0	0	0	0	0	0	0	0	0	0	0	0	0	0	0	0	0	0
OTU_97_1399	0	0	0	0	0	4	0	3	0	0	0	0	0	0	0	4	0	1	0	0	0	0	0	0	0	0	0	0	0	0	0	0	0	0	0	0	0	0	0	0	0	0	0	0	0	0	3	0	0
OTU_97_14	0	0	0	0	0	0	0	0	0	0	0	0	0	0	0	0	0	0	0	0	3	0	0	0	0	0	0	0	1	1	0	0	1	0	0	0	0	0	2	0	0	0	2	1	0	0	0	0	0
OTU_97_140	42	3	37	35	0	460	19	476	0	31	60	0	0	38	8	516	3	213	25	16	0	0	37	0	48	30	3	67	121	57	2	78	71	0	11	2	0	16	8	3	19	188	7	14	2	22	8	3	14
OTU_97_1400	0	0	0	0	0	0	16	0	0	0	0	0	0	0	0	0	0	0	0	0	0	0	0	0	0	0	0	0	0	0	0	0	0	0	0	0	0	0	0	0	0	0	0	0	0	0	0	0	0
OTU_97_1401	0	0	0	0	0	7	0	0	0	0	0	0	0	0	0	0	0	0	0	6	0	0	0	0	0	0	0	0	0	0	0	0	0	0	0	0	0	0	0	0	0	0	0	0	0	0	0	0	0
OTU_97_1402	0	0	0	0	0	0	6	0	0	0	0	0	0	0	0	0	0	0	0	0	0	0	0	0	0	6	0	0	0	0	0	0	0	0	0	0	0	0	0	0	0	0	3	0	0	0	0	0	0
OTU_97_1404	0	0	0	0	0	0	9	0	0	0	0	0	0	0	0	0	0	0	0	0	0	0	0	0	0	0	0	0	0	0	0	0	0	2	0	0	0	0	0	0	0	0	6	0	0	0	0	0	0
OTU_97_1405	0	0	0	0	0	0	4	0	0	0	0	0	0	0	0	0	0	0	0	4	0	0	0	0	0	0	0	0	0	14	0	0	0	0	0	0	0	0	0	0	0	0	0	0	0	0	0	0	0
OTU_97_1406	0	0	0	0	0	10	0	0	3	0	0	0	0	0	0	0	0	6	0	0	0	0	2	0	0	0	0	0	0	0	0	0	0	0	0	0	0	0	0	0	0	0	0	0	0	0	0	0	0
OTU_97_1408	0	0	7	0	0	0	10	0	0	0	0	6	0	0	0	0	7	0	0	9	0	0	3	1	3	0	5	0	0	0	4	0	0	0	2	8	1	26	12	4	0	0	0	0	6	0	0	4	0
OTU_97_1409	0	0	0	0	0	0	1	0	0	0	0	0	0	0	0	0	0	0	0	0	0	0	0	0	0	0	0	0	0	0	0	0	0	0	0	0	7	0	0	0	0	0	0	0	1	0	0	0	0
OTU_97_141	0	0	0	0	0	0	0	0	0	0	0	0	0	0	0	0	0	0	0	0	0	0	0	0	0	0	0	0	0	0	0	0	0	0	0	0	0	0	0	0	1	0	0	0	0	0	0	0	0
OTU_97_1410	0	0	0	0	0	0	1	0	0	0	0	0	0	0	0	0	0	0	0	0	0	0	0	0	0	0	0	0	0	0	0	0	0	0	0	0	0	0	0	0	0	0	5	0	0	0	0	0	0
OTU_97_1411	0	0	0	0	0	0	31	0	0	0	0	0	3	1	0	0	0	0	0	0	1	0	0	0	0	0	2	0	0	0	0	0	0	0	0	0	4	3	0	0	0	0	0	0	0	1	2	0	0
OTU_97_1412	2	89	39	11	0	52	84	0	0	0	18	19	0	3	0	0	0	0	11	31	0	0	0	12	0	4	19	0	76	0	1	0	0	0	0	0	15	81	0	0	0	0	183	11	50	0	0	0	0
OTU_97_1413	0	13	0	0	1	0	5	4	4	0	0	0	0	4	11	0	6	5	6	2	0	0	0	0	5	4	1	1	8	0	0	0	0	17	1	2	1	2	0	0	9	0	2	0	2	1	1	0	1
OTU_97_1415	0	0	0	0	0	0	0	9	0	8	0	0	0	0	2	6	0	0	0	0	0	2	6	0	0	0	0	0	0	0	0	25	0	0	0	0	0	1	0	0	6	0	0	0	0	0	0	0	0
OTU_97_1416	0	0	0	0	0	0	0	10	0	0	0	0	0	0	0	0	0	0	0	0	0	0	0	0	0	0	0	0	0	0	0	0	0	0	0	0	0	0	0	2	0	0	0	0	0	0	0	0	0
OTU_97_1417	0	0	0	0	0	0	0	10	0	0	0	0	0	0	0	0	0	0	0	0	0	0	0	0	0	0	0	0	0	0	0	0	0	3	0	0	0	0	0	0	0	0	0	0	2	1	0	0	0
OTU_97_142	0	0	0	0	0	0	0	0	0	0	0	0	0	0	0	0	0	0	0	0	0	0	0	0	0	0	0	0	0	0	0	0	0	0	0	0	0	0	0	0	0	0	0	0	0	0	0	0	0
OTU_97_1420	0	1	0	0	0	0	16	5	2	0	0	0	0	8	2	17	0	0	0	3	0	0	4	0	2	0	0	0	17	10	0	0	0	1	1	0	0	23	4	0	0	5	27	0	0	7	0	1	4
OTU_97_1421	0	0	0	0	0	0	0	2	0	0	0	0	0	0	0	0	0	0	0	0	0	0	0	3	4	0	0	0	0	0	0	0	0	0	0	0	0	0	0	0	0	0	0	0	0	0	0	0	0
OTU_97_1423	0	1	0	0	0	0	0	0	12	0	0	0	0	0	0	0	0	0	0	0	0	0	0	0	0	0	0	0	0	0	0	0	0	0	1	0	6	0	0	0	0	0	0	0	0	0	0	0	0
OTU_97_1424	0	0	0	0	0	0	0	0	5	0	0	0	0	0	0	0	0	0	0	0	0	0	0	0	0	0	0	0	0	0	2	0	0	0	0	0	0	0	0	0	0	0	0	0	0	0	1	0	0
OTU_97_1425	0	0	0	0	0	0	0	11	2	0	0	0	0	0	3	0	0	0	0	0	0	0	0	0	0	0	0	0	0	0	0	1	0	0	0	0	0	0	0	2	0	0	0	0	0	0	2	0	0
OTU_97_1426	0	0	0	0	0	0	0	0	8	0	0	0	0	0	0	0	0	0	0	0	0	0	0	0	0	0	0	0	0	0	2	0	0	0	0	0	0	0	0	0	0	0	0	0	0	0	0	0	0
OTU_97_1427	0	0	0	0	3	0	0	7	0	0	0	0	0	0	0	0	0	3	0	0	0	0	0	2	0	0	0	0	2	0	0	0	4	0	0	0	0	0	0	0	36	0	0	0	0	0	0	0	0
OTU_97_1428	0	0	0	0	0	0	0	5	0	0	0	0	0	0	0	0	0	0	0	0	0	0	0	0	0	0	0	1	4	0	0	0	3	0	0	0	0	0	0	0	2	0	0	0	0	0	0	0	0
OTU_97_1429	0	0	0	0	0	0	0	0	1	0	0	0	0	0	0	0	0	0	0	0	0	0	0	0	0	0	0	0	0	0	0	0	0	0	0	0	0	1	0	7	0	0	0	0	0	0	0	2	0
OTU_97_143	0	0	0	0	0	0	0	0	0	0	0	0	0	0	0	0	0	0	0	0	0	0	0	0	0	0	0	0	0	0	0	0	0	0	0	0	0	0	0	0	0	0	0	0	0	0	0	0	0
OTU_97_1431	5	0	2	0	0	0	0	0	1	0	0	0	0	0	19	18	0	0	0	0	0	0	1	0	0	3	0	0	8	0	0	1	0	1	0	0	0	0	0	0	0	0	0	0	0	0	1	0	3
OTU_97_1432	0	3	0	0	0	2	0	0	20	2	0	5	0	4	0	3	54	3	0	3	2	5	0	0	5	58	6	13	7	0	46	1	1	5	4	0	0	0	7	2	0	0	58	3	0	4	3	5	62
OTU_97_1436	0	0	0	0	0	0	0	0	0	9	0	0	0	0	0	0	0	0	0	0	0	0	0	0	0	0	0	0	0	0	0	1	0	0	0	0	0	0	0	0	0	0	0	0	0	0	0	0	0
OTU_97_1437	0	0	0	0	0	0	0	0	0	17	0	0	0	0	0	0	1	0	0	0	0	0	0	0	0	0	0	1	8	0	6	0	5	0	0	0	0	0	0	0	0	0	0	0	0	0	0	0	0
OTU_97_1439	0	0	0	0	0	0	0	0	15	0	0	0	0	0	0	0	5	0	0	0	0	0	0	0	0	0	0	0	0	0	0	0	0	0	0	0	0	0	0	0	0	0	0	0	0	0	0	0	0
OTU_97_144	0	0	0	0	0	0	0	0	0	0	0	0	0	0	0	0	0	0	0	0	0	0	0	0	0	0	0	0	0	0	0	0	0	0	0	0	0	0	0	0	0	0	0	0	0	0	0	0	0
OTU_97_1441	0	0	0	0	0	0	0	0	7	0	0	8	0	7	0	0	0	0	0	3	0	0	0	0	0	0	0	0	0	0	0	0	0	0	0	0	0	0	0	0	0	0	0	0	0	18	0	0	0
OTU_97_1442	53	997	3	371	70	92	5	64	94	1	6	0	0	1	0	0	52	0	0	17	62	236	0	368	6	6	3	13	3	15	9	20	12	1	10	10	8	2	201	80	1	0	0	2	1	0	24	140	31
OTU_97_1443	0	0	0	0	0	0	0	0	0	0	0	0	0	0	0	0	0	0	0	0	0	0	0	301	0	0	0	0	0	0	0	0	0	0	0	0	0	0	8	0	0	0	0	1	0	0	0	0	48
OTU_97_1444	0	0	0	0	10	0	0	0	0	21	0	0	5	2	13	0	0	0	2	0	0	2	11	1	3	0	0	0	5	0	1	0	0	0	0	0	0	0	0	0	0	0	0	2	0	0	1	2	0
OTU_97_1445	0	0	0	0	0	0	0	0	0	3	0	0	0	0	0	0	0	0	0	0	0	5	0	0	0	0	0	0	0	17	0	0	0	0	1	0	0	0	0	0	0	0	0	0	0	0	0	1	0
OTU_97_1446	0	0	0	0	0	0	0	0	0	10	0	0	0	0	0	0	0	0	0	0	0	0	0	0	0	0	0	0	0	0	2	0	0	0	0	0	1	0	0	0	0	0	6	0	2	0	0	0	0
OTU_97_1447	0	0	0	0	0	0	0	0	0	12	0	0	0	0	2	0	0	4	0	0	0	0	0	0	0	0	0	0	0	0	0	0	0	0	0	0	0	0	0	0	15	0	0	0	0	1	4	0	0
OTU_97_1448	0	0	0	0	1	0	0	0	0	4	0	0	3	0	1	0	0	0	0	0	0	0	0	0	0	21	0	0	0	0	0	0	0	0	0	0	0	0	0	0	1	0	0	0	0	0	0	0	1
OTU_97_1449	3	0	4	5	0	22	6	3	0	15	15	0	4	0	10	0	0	1	3	0	0	0	4	0	2	0	0	0	8	0	0	1	0	0	1	0	0	0	1	5	2	26	0	0	0	1	7	4	0
OTU_97_145	0	0	0	0	0	0	0	0	17	27	45	0	0	0	0	0	0	0	0	0	0	0	4	0	0	0	0	0	0	0	7	0	1	0	9	0	0	0	20	0	3	0	0	15	0	0	5	4	116
OTU_97_1450	0	0	0	0	0	0	0	0	0	0	14	0	0	0	0	0	0	0	0	0	0	0	0	0	0	0	0	0	0	0	0	0	0	0	5	0	0	0	0	0	0	0	0	0	0	0	0	0	0
OTU_97_1451	0	0	0	0	0	0	0	0	0	0	2	2	9	2	1	0	0	1	0	0	3	0	8	4	0	0	0	3	0	30	41	10	1	0	0	3	10	0	2	0	0	0	0	0	0	1	3	1	3
OTU_97_1452	4	0	4	0	0	0	0	0	0	25	0	0	17	0	0	0	0	0	2	0	2	0	0	0	0	0	0	1	3	0	0	0	0	1	0	1	3	0	0	0	0	0	0	3	0	6	0	0	0
OTU_97_1453	0	0	1	0	0	0	0	0	0	0	14	0	0	0	0	0	0	0	0	0	0	0	0	0	0	0	0	0	0	0	0	0	0	0	0	2	0	0	0	0	0	0	0	0	0	0	0	1	0
OTU_97_1455	0	0	0	0	0	0	0	0	0	0	4	0	0	0	0	0	0	0	0	0	0	0	0	0	0	0	0	0	0	0	7	0	0	0	0	0	0	0	0	0	0	0	0	0	0	0	0	0	0
OTU_97_1457	0	0	0	0	7	0	0	0	0	0	6	0	0	0	0	0	0	0	0	0	0	0	0	0	0	0	0	0	0	0	0	0	0	0	0	0	0	0	0	0	0	0	0	0	0	0	0	0	0
OTU_97_1458	0	0	0	0	0	0	0	0	14	1	6	0	0	0	0	8	10	0	0	0	10	1	0	0	0	0	0	0	0	0	17	0	0	2	0	0	0	1	0	3	0	0	0	0	0	0	0	0	0
OTU_97_1459	1	0	0	0	6	0	6	0	0	14	0	0	32	5	25	15	4	3	9	1	2	11	0	0	1	0	3	0	5	0	17	2	0	2	2	3	1	11	0	0	0	1	6	12	3	1	8	0	0
OTU_97_146	7	0	0	0	0	1	0	0	0	0	0	0	0	1	0	0	0	0	0	0	0	0	0	0	0	0	0	0	0	0	0	0	0	0	0	0	0	0	0	1	0	0	0	0	0	0	0	0	0
OTU_97_1460	0	0	0	0	0	0	0	0	0	0	9	0	0	3	0	0	0	0	0	0	0	1	0	0	0	5	0	0	0	0	0	0	0	0	0	0	0	0	0	0	0	0	1	0	0	0	0	0	0
OTU_97_1461	0	0	0	0	0	0	0	0	0	0	0	1	1	0	3	0	0	0	0	0	0	4	0	0	0	0	0	0	0	0	0	0	2	0	0	0	0	0	0	0	0	0	0	0	0	0	0	0	0
OTU_97_1462	0	6	0	0	0	0	0	0	1	0	0	11	0	0	0	0	0	0	0	0	1	0	0	0	0	0	0	0	7	0	0	0	0	0	0	0	0	0	0	0	0	0	4	0	0	0	0	0	0
OTU_97_1463	1	1	3	1	0	8	0	0	1	0	4	11	5	0	1	0	0	1	2	17	1	0	13	0	4	4	7	3	4	4	0	8	0	2	2	5	1	5	16	2	3	3	0	7	0	4	34	15	0
OTU_97_1464	0	0	0	0	1	0	0	0	0	832	0	0	0	0	0	0	0	0	0	21	0	0	0	0	0	1	0	0	0	0	0	0	0	0	0	0	1	0	0	0	0	0	0	0	0	0	0	0	0
OTU_97_1466	0	0	0	0	0	0	0	0	0	0	0	7	0	0	0	0	0	0	0	0	0	0	0	0	0	0	3	0	0	0	0	0	0	0	0	0	0	0	0	0	0	0	0	0	0	0	0	0	0
OTU_97_1467	0	3	0	4	0	0	0	0	0	0	0	49	0	3	0	0	0	0	1	0	0	0	0	0	0	2	0	0	0	0	0	0	2	0	0	0	0	0	5	0	0	0	0	4	0	0	2	0	9
OTU_97_1469	0	0	0	0	0	0	0	0	0	0	8	0	0	2	0	0	0	0	0	0	0	0	0	0	0	0	0	4	0	0	0	0	0	0	0	0	0	0	0	0	3	0	0	0	0	0	0	0	0
OTU_97_147	7	2	0	0	0	0	182	0	1	0	0	0	2	0	0	0	0	1	0	10	0	0	0	0	0	0	0	0	4	0	0	1	0	5	546	63	1	422	0	0	0	0	0	11	2	0	0	0	0
OTU_97_1472	0	0	0	5	0	0	0	0	0	0	0	3	0	4	0	0	0	0	0	0	0	2	0	0	0	0	0	0	0	1	0	0	1	0	0	0	0	5	0	0	0	0	4	0	0	0	0	0	0
OTU_97_1473	0	0	0	0	0	0	0	0	0	0	0	0	1	0	0	0	0	0	0	0	0	0	0	0	0	0	0	0	0	0	0	0	1	0	0	0	0	0	0	0	0	5	0	0	0	0	1	0	0
OTU_97_1474	0	0	0	0	0	0	0	0	0	0	0	0	72	0	0	0	0	0	0	0	0	0	0	0	0	0	1	0	0	0	0	0	0	0	0	0	0	0	0	0	0	0	0	0	1	0	7	10	0
OTU_97_1475	52	256	338	68	556	148	15	27	2269	244	515	639	14	730	19	3	545	58	250	341	576	162	24	508	62	196	304	1236	55	51	389	6	38	75	1551	12	41	5	290	196	75	80	2308	35	219	296	956	375	430
OTU_97_1477	0	0	0	0	0	0	0	0	0	0	0	0	1	0	0	0	0	0	0	0	0	1	0	0	0	0	0	0	0	0	0	0	0	0	0	0	10	0	0	0	0	0	0	0	0	0	0	0	0
OTU_97_1478	1	6	0	1	0	2	0	1	0	0	0	0	2	0	0	11	0	1	5	2	0	0	1	0	0	7	0	0	2	42	0	0	0	0	0	1	0	0	0	0	12	0	0	1	0	0	0	0	3
OTU_97_1479	0	0	0	0	0	0	0	0	0	0	0	0	1	0	0	0	0	0	0	0	0	0	0	0	0	0	1	0	0	0	0	0	0	0	0	0	0	0	4	0	0	0	0	0	0	0	1	0	0
OTU_97_1480	0	0	0	0	0	0	0	0	0	8	0	0	15	0	8	7	0	0	8	0	0	0	0	0	0	0	0	0	0	0	0	0	0	0	0	0	0	1	0	0	0	0	0	0	0	0	0	0	0
OTU_97_1481	0	0	0	0	0	0	0	0	0	0	0	0	17	0	0	0	0	0	0	0	2	0	0	0	0	0	0	0	8	0	0	0	0	0	0	0	0	0	5	0	0	0	0	0	0	0	0	0	0
OTU_97_1483	0	12	2	10	0	0	4	13	13	19	8	8	21	13	4	16	0	0	0	4	9	21	13	11	5	26	0	0	21	0	18	2	2	1	0	5	1	0	0	2	0	0	2	9	20	6	2	0	9
OTU_97_1485	0	9	0	1	0	0	130	0	2	12	0	88	2	21	53	0	14	0	18	25	2	7	14	0	0	0	92	0	0	0	7	5	6	34	0	24	73	29	0	4	0	0	9	3	2	3	0	2	11
OTU_97_1486	0	4	0	0	0	0	0	0	0	0	0	0	0	1	0	0	0	0	0	0	0	0	0	13	0	0	0	0	9	0	0	0	0	0	0	0	0	0	0	0	0	0	0	0	0	0	0	0	0
OTU_97_1487	0	0	0	0	0	0	0	0	0	0	0	0	0	8	0	0	2	0	0	0	0	0	0	0	0	0	0	0	0	0	0	0	0	0	0	0	0	0	0	0	0	0	0	0	0	0	0	0	0
OTU_97_1488	0	0	0	0	0	0	0	0	0	5	0	0	0	5	5	1	0	0	0	1	0	0	5	0	0	0	0	3	6	0	0	1	1	0	0	0	0	0	0	0	0	0	0	0	0	0	0	0	0
OTU_97_1489	0	0	0	0	0	0	0	0	0	0	0	0	0	6	4	0	0	0	0	0	0	1	0	0	0	0	0	0	0	0	0	0	0	0	0	0	0	0	0	0	0	0	0	0	0	0	0	1	0
OTU_97_1491	0	0	0	0	0	0	0	0	0	0	0	0	0	2	0	0	0	0	0	0	1	0	0	0	0	0	0	0	0	0	2	0	0	0	2	0	0	0	1	0	0	0	0	0	0	0	0	0	0
OTU_97_1492	0	0	0	0	0	0	0	0	0	0	0	0	0	4	0	0	0	0	0	5	0	0	0	0	0	0	0	0	0	0	0	0	0	0	0	0	0	0	0	0	0	0	0	0	0	0	0	0	0
OTU_97_1493	6	0	0	13	0	17	7	1	0	18	0	15	0	0	11	6	5	3	0	25	0	0	17	2	65	0	0	8	9	9	3	2	5	1	35	0	6	4	41	185	7	42	28	5	26	77	38	6	2
OTU_97_1494	0	0	0	0	0	0	0	0	0	0	0	0	0	8	0	0	0	0	0	0	0	0	0	0	0	0	0	0	0	1	0	0	0	0	0	1	0	0	3	0	0	0	0	0	0	0	0	0	0
OTU_97_1496	5	0	0	0	0	0	0	0	0	0	0	1	0	1	0	0	0	1	0	0	0	7	1	0	1	0	3	0	2	0	0	0	8	0	1	6	0	0	5	1	5	0	0	1	0	12	2	4	0
OTU_97_1497	0	0	0	0	0	0	0	0	0	6	0	0	0	0	26	0	0	0	0	0	0	0	0	0	0	0	0	0	0	0	0	0	0	0	0	0	0	0	0	0	0	0	0	0	0	0	2	0	0
OTU_97_1499	0	0	0	0	0	0	0	0	0	0	0	0	0	0	3	0	0	0	0	5	0	0	0	0	0	0	0	0	0	0	0	0	2	1	0	0	0	2	0	0	0	0	0	0	0	0	0	1	0
OTU_97_15	0	0	0	0	0	0	3	1	0	0	0	0	0	0	0	8	0	1	0	0	0	0	0	0	0	0	2	6	0	0	0	0	0	0	0	0	0	202	0	0	0	0	0	0	0	0	0	0	0
OTU_97_150	8	0	0	0	0	0	0	0	0	0	0	0	0	0	0	0	0	0	0	0	0	0	0	0	0	0	0	0	0	0	0	0	0	0	0	0	0	0	0	0	0	0	0	0	0	0	0	0	0
OTU_97_1501	0	0	0	0	0	0	0	0	0	0	0	0	0	0	5	9	0	0	0	0	0	0	0	0	0	0	0	0	0	0	0	2	0	0	0	0	0	0	0	0	0	0	0	0	0	0	0	0	0
OTU_97_1502	214	31	202	173	156	45	2063	94	0	102	25	81	478	4	85	809	54	74	360	494	6	174	115	3	790	10	271	153	126	74	26	25	37	8	2814	244	131	529	114	113	1009	294	37	110	516	29	945	488	13
OTU_97_1503	0	0	0	0	0	0	0	0	0	0	0	0	0	0	23	0	1	0	0	0	0	0	0	0	0	0	0	0	0	0	0	0	1	0	0	0	0	1	0	0	0	0	0	0	0	4	37	0	0
OTU_97_1504	0	0	0	0	0	0	0	0	0	0	0	0	0	0	0	0	0	0	0	0	3	0	6	0	0	13	0	0	0	0	0	0	0	0	0	0	0	0	0	0	7	8	0	0	0	0	4	1	0
OTU_97_1505	0	0	0	0	0	0	0	0	0	0	0	0	0	0	1	0	12	0	0	1	1	0	0	0	0	8	0	0	0	0	8	0	0	0	0	0	0	0	0	0	0	0	0	0	0	0	0	0	0
OTU_97_1506	0	0	0	0	0	0	0	0	0	0	0	0	0	0	0	15	0	0	0	0	0	0	0	0	0	0	0	0	0	0	0	0	0	0	0	0	0	0	0	0	0	0	0	0	0	0	0	0	0
OTU_97_1508	0	0	1	0	0	0	0	0	0	7	0	8	14	0	13	0	9	20	1	0	0	0	0	0	0	7	0	5	0	3	0	0	0	2	0	0	0	0	1	0	0	0	0	17	0	0	7	0	0
OTU_97_1509	0	1	0	0	0	5	0	0	0	0	0	0	0	0	6	0	0	0	1	0	0	0	0	0	0	3	0	0	0	0	0	1	0	0	1	0	0	3	3	2	2	0	0	0	0	1	0	0	0
OTU_97_151	9	0	0	0	0	0	0	0	0	0	0	0	0	0	0	0	0	0	0	0	7	0	0	0	0	0	0	0	0	0	0	0	0	0	0	0	0	0	0	0	0	0	0	0	0	0	0	0	0
OTU_97_1511	0	0	0	0	0	0	0	0	0	0	0	0	0	0	0	20	0	0	0	0	0	0	0	0	0	0	0	0	0	0	0	0	0	0	0	0	0	0	0	0	0	0	0	0	0	0	0	0	0
OTU_97_1512	0	0	0	0	13	6	5	5	0	26	0	3	0	0	49	38	3	3	33	20	29	4	17	1	0	21	0	20	9	0	1	32	2	0	3	0	0	9	6	1	31	1	0	0	1	0	22	2	29
OTU_97_1513	0	0	0	0	0	0	0	0	0	0	0	0	0	0	0	10	0	0	0	0	0	0	0	0	0	0	0	0	0	0	0	0	0	0	0	0	0	0	0	0	0	0	0	0	0	0	0	0	0
OTU_97_1514	0	0	0	0	0	0	0	0	0	0	0	0	0	0	0	5	0	0	0	0	0	0	0	0	0	0	0	0	2	0	18	1	0	0	0	0	0	0	0	0	0	0	0	0	0	1	0	0	0
OTU_97_1515	0	0	0	1	0	0	0	0	0	0	0	1	0	0	0	5	0	0	0	1	0	0	0	21	0	10	0	11	1	0	0	0	0	0	2	0	0	0	1	0	0	0	0	0	0	0	0	0	0
OTU_97_1516	0	0	0	0	0	0	0	0	0	0	0	0	1	0	0	10	2	0	3	0	0	0	0	0	0	0	0	0	0	0	0	0	0	0	0	0	0	0	0	0	3	0	0	0	0	0	1	0	0
OTU_97_1518	0	0	0	0	0	0	0	0	0	0	0	0	0	0	0	10	0	0	0	0	0	0	0	0	9	0	0	0	0	0	0	0	0	0	0	0	0	0	0	0	0	0	0	0	0	0	0	0	0
OTU_97_1519	0	0	0	0	0	0	0	0	0	0	0	0	0	0	0	15	3	0	6	0	0	0	0	0	0	0	0	0	0	0	0	0	0	0	0	0	0	0	0	0	0	0	0	0	0	0	0	0	0
OTU_97_152	2	0	1	0	7	1	1	8	0	1	0	4	0	1	0	1	0	13	1	1	8	1	8	0	2	1	1	6	0	2	4	11	3	0	0	0	1	1	7	0	0	23	0	5	0	0	2	23	0
OTU_97_1520	0	0	0	0	0	0	0	0	16	0	0	0	0	0	0	2	6	0	0	0	0	5	0	0	0	2	0	0	0	0	7	1	1	0	0	0	0	0	1	0	0	0	0	0	4	0	2	0	0
OTU_97_1521	0	0	0	0	0	0	0	0	0	0	0	0	0	274	0	0	0	0	0	0	0	1	0	0	0	0	0	0	0	4	2	0	0	0	0	0	0	0	0	0	0	0	0	0	0	0	0	0	0
OTU_97_1523	0	0	0	0	0	0	0	0	0	1	2	0	0	0	1	2	1	0	0	0	0	0	14	0	0	0	0	0	1	0	0	1	0	0	0	0	0	0	0	0	1	3	0	0	0	0	1	0	0
OTU_97_1525	0	0	0	5	0	0	0	0	1	0	0	0	0	0	0	0	0	0	0	0	0	0	0	0	0	0	0	0	0	0	0	0	0	0	0	0	0	0	0	0	0	0	0	0	0	0	0	0	0
OTU_97_1526	0	2	0	0	0	0	3	0	3	0	0	0	1	1	1	0	14	0	0	1	0	12	0	0	0	0	1	0	0	0	3	2	0	0	2	0	15	3	11	2	4	0	0	1	45	5	8	1	0
OTU_97_1527	0	0	0	0	0	0	0	0	0	0	0	0	0	0	0	0	5	0	0	0	0	0	0	0	0	0	0	0	0	0	3	0	0	2	0	0	0	0	0	0	0	0	0	0	0	0	0	0	0
OTU_97_1528	0	0	0	0	0	0	0	0	0	0	0	0	0	0	0	0	1	0	0	0	0	0	0	0	0	0	0	0	0	0	0	0	0	0	0	2	0	0	0	0	3	0	0	0	0	0	0	0	0
OTU_97_1529	0	0	0	0	0	0	0	0	0	2	0	0	0	0	0	0	2	0	0	1	0	0	0	0	0	0	0	1	0	0	0	0	0	0	0	0	0	0	0	0	0	0	0	0	2	0	0	1	0
OTU_97_153	3	8	0	6	0	8	4	2	27	4	54	15	11	16	1	5	8	11	13	6	10	11	3	5	15	7	20	12	3	8	25	8	4	5	1	1	9	3	6	7	3	10	11	5	6	29	12	19	18
OTU_97_1530	0	0	0	0	0	0	0	0	0	0	0	0	0	0	0	0	17	0	0	0	0	0	0	0	0	0	0	0	0	0	0	0	0	0	0	0	0	0	0	0	0	0	0	0	0	0	0	0	0
OTU_97_1531	0	0	0	0	0	0	0	0	0	0	0	0	0	0	0	0	3	0	0	0	0	0	0	0	3	0	0	0	1	0	0	0	0	0	0	0	0	0	0	0	0	0	0	0	0	0	1	0	0
OTU_97_1532	0	0	0	0	0	0	0	0	0	0	0	125	0	1	10	0	0	0	0	0	0	0	0	0	0	0	0	0	51	0	0	0	0	0	0	15	0	0	0	1	21	3	0	0	0	0	6	0	0
OTU_97_1533	0	0	0	0	0	0	0	0	0	0	0	0	0	0	0	0	4	0	0	0	0	0	0	0	27	0	0	0	0	0	0	0	0	0	0	0	0	0	0	0	0	0	0	0	0	0	0	0	0
OTU_97_1534	0	2	0	0	1	0	2	0	2	0	0	0	0	0	0	0	1	0	0	6	0	0	1	0	0	11	0	0	1	0	0	0	6	0	0	0	0	0	0	0	0	0	0	0	0	0	0	0	0
OTU_97_1537	0	0	0	0	0	0	0	0	0	0	0	0	0	0	0	0	0	12	0	0	0	0	0	0	0	0	0	0	0	0	0	0	0	0	0	0	0	0	0	0	0	0	0	0	0	1	0	0	0
OTU_97_1538	0	0	0	0	0	2	0	0	0	0	0	0	0	0	0	0	0	0	2	0	0	3	0	0	0	0	0	0	0	0	0	7	0	0	0	1	0	0	0	0	0	13	0	1	0	0	0	0	0
OTU_97_1539	1	0	1	2	0	0	0	0	0	0	0	0	0	1	1	0	0	0	0	1	1	0	0	0	0	0	0	0	1	0	0	0	0	0	0	0	0	1	0	0	0	2	0	0	0	2	0	0	4
OTU_97_154	0	0	0	0	0	0	0	0	0	0	0	0	0	0	0	0	0	0	0	0	0	0	0	0	0	0	0	0	0	0	0	0	0	0	0	0	0	1	0	0	4	0	0	0	0	0	1	0	0
OTU_97_1540	0	1	0	0	0	0	0	0	0	0	0	0	0	0	0	0	0	1	0	0	1	0	0	1	0	2	0	0	0	0	3	0	0	0	0	0	0	0	0	0	0	0	3	0	0	0	0	0	1
OTU_97_1541	5	6	0	0	21	0	0	4	0	2	0	0	0	0	0	0	0	1	9	2	1	0	3	1	8	0	6	5	3	0	0	1	4	0	0	9	0	0	0	9	0	0	0	0	0	0	0	0	0
OTU_97_1542	0	0	27	0	0	0	0	0	3	4	0	0	0	2	2	0	0	15	581	31	6	0	0	0	0	2	30	0	0	0	0	0	0	0	0	0	0	0	33	0	0	0	0	0	0	7	0	0	0
OTU_97_1543	0	0	0	0	0	0	2	0	0	0	0	0	0	0	0	0	2	0	0	15	0	0	0	2	0	0	0	0	0	0	0	0	0	0	0	0	0	0	0	4	0	0	0	3	0	0	0	1	0
OTU_97_1544	0	0	0	0	0	0	0	0	0	0	0	0	0	0	0	0	0	0	0	2	0	0	0	0	0	0	0	1	0	0	0	0	0	0	0	0	0	0	0	0	0	0	0	0	0	0	0	0	0
OTU_97_1545	0	0	0	0	0	0	0	0	3	0	0	0	0	0	0	0	0	0	0	16	0	0	0	0	0	0	0	0	3	0	0	0	0	0	0	0	4	0	4	0	0	0	1	0	0	0	0	0	0
OTU_97_1546	8	0	0	2	0	0	0	0	0	0	0	0	3	0	2	0	0	0	0	6	0	0	0	0	0	2	0	0	0	0	0	0	0	0	0	0	0	0	1	0	0	0	0	0	0	0	0	0	0
OTU_97_1548	0	25	3	0	0	0	0	0	2	0	0	2	3	2	4	0	9	9	4	11	0	12	0	6	2	16	4	0	2	6	9	3	7	0	0	1	0	0	5	0	1	2	19	1	0	0	1	1	3
OTU_97_1549	0	0	0	0	0	0	0	0	0	0	0	0	0	0	0	0	0	0	0	7	0	0	0	0	0	0	0	0	0	0	0	0	0	0	0	0	0	0	3	0	0	0	0	0	0	0	0	0	0
OTU_97_1550	0	0	0	0	0	0	0	0	0	0	0	0	0	0	0	0	0	0	0	10	0	0	0	0	0	0	0	0	0	0	0	0	1	0	0	0	0	0	0	0	0	0	0	0	0	0	0	0	0
OTU_97_1551	0	0	1	3	3	0	2	0	0	15	0	0	4	1	0	77	0	23	20	4	0	0	0	11	30	0	4	3	1	0	10	41	45	5	0	3	4	0	0	1	0	55	0	0	4	7	0	1	0
OTU_97_1552	18	66	1	450	4	26	357	6	26	17	57	17	9	12	10	0	25	6	2	55	11	33	45	4	31	52	87	21	6	72	21	31	18	42	15	4	85	101	46	46	27	0	128	53	38	22	41	59	18
OTU_97_1553	0	0	0	0	0	0	0	0	0	0	0	0	0	0	0	0	0	0	0	7	0	0	0	0	0	0	0	0	0	0	0	0	0	0	0	0	0	0	0	0	0	2	0	0	2	0	0	0	0
OTU_97_1554	0	0	0	0	0	0	0	0	0	0	0	0	0	0	0	0	0	0	0	9	0	4	0	0	0	0	0	0	0	0	0	1	7	0	2	0	1	0	0	0	0	0	0	0	0	0	0	0	0
OTU_97_1555	0	0	0	0	0	0	0	0	0	0	0	0	0	0	0	0	0	0	0	10	0	0	0	0	0	0	0	0	0	0	0	0	0	0	0	0	0	3	0	0	0	0	0	0	0	0	0	0	0
OTU_97_1556	0	0	0	0	0	0	0	0	0	0	0	0	0	0	3	0	0	0	0	1	2	0	0	0	0	0	0	0	0	8	0	0	0	0	0	0	0	0	0	0	0	0	0	0	0	0	0	0	0
OTU_97_1557	0	0	0	0	0	0	0	0	0	0	0	0	0	0	0	0	0	0	0	5	0	0	0	0	0	0	0	0	0	0	0	0	0	0	0	0	0	0	0	3	0	0	0	0	0	0	0	0	0
OTU_97_1558	0	0	0	0	0	0	0	0	0	0	0	0	0	0	2	0	0	0	0	1	2	3	1	0	2	1	0	0	0	0	2	0	0	0	0	0	0	1	0	0	0	0	3	0	0	0	1	0	0
OTU_97_156	4	21	1	0	0	0	0	0	0	0	0	0	0	0	0	0	0	0	0	13	0	0	0	0	0	0	0	0	0	0	0	0	0	0	0	0	0	0	0	0	0	0	0	0	0	0	0	0	0
OTU_97_1560	0	0	0	0	0	0	0	0	0	0	0	0	0	0	0	0	0	0	0	8	0	0	0	0	0	0	0	0	0	0	0	0	0	0	0	0	2	0	0	0	0	0	0	0	8	0	0	0	0
OTU_97_1562	0	0	0	0	0	0	0	0	0	0	0	0	0	0	0	0	0	0	0	14	0	0	0	0	0	0	0	0	0	0	0	0	2	0	0	0	0	0	0	0	0	0	0	0	0	0	0	0	0
OTU_97_1565	0	0	0	0	0	0	0	0	0	0	0	0	0	0	0	0	0	0	0	0	3	0	0	0	1	0	0	0	0	0	0	0	0	0	0	0	0	0	1	1	0	0	0	0	0	0	0	0	0
OTU_97_1566	0	0	0	0	0	0	0	0	0	0	0	0	0	0	0	0	0	0	0	1	0	0	1	0	0	2	0	0	0	0	0	0	0	0	1	0	0	0	0	0	2	0	0	0	0	0	0	0	0
OTU_97_1567	0	0	0	0	0	0	0	0	0	0	0	0	0	0	0	0	0	0	0	0	1	0	0	0	0	0	0	0	10	0	0	0	0	0	0	0	0	0	0	0	0	0	0	0	0	0	0	0	0
OTU_97_1569	1	40	9	2	0	0	1	31	4	0	0	4	6	3	0	0	2	3	12	1	7	0	0	10	13	0	14	0	0	0	8	1	2	4	11	7	11	7	10	10	0	0	0	6	3	0	3	2	10
OTU_97_157	4	0	0	0	4	0	0	0	0	0	0	0	0	0	4	0	0	0	2	0	0	0	0	0	0	0	0	0	0	0	0	0	0	0	0	0	0	0	0	0	0	0	0	0	0	0	0	0	0
OTU_97_1570	0	3	0	13	0	48	0	0	0	0	0	0	0	0	0	0	6	0	0	0	2	5	0	0	0	0	4	3	0	0	0	0	0	0	0	0	2	0	0	0	0	0	2	0	0	1	0	2	0
OTU_97_1571	0	0	0	0	0	0	0	0	0	0	0	0	0	0	0	0	0	0	0	0	0	11	0	0	0	0	0	0	2	0	0	0	0	0	0	0	0	0	3	0	0	0	0	0	0	0	0	0	0
OTU_97_1572	0	6	0	0	0	0	0	0	0	0	0	0	0	0	0	0	0	0	0	0	0	1	0	0	0	0	0	0	0	0	0	0	0	0	0	0	0	0	0	0	0	0	0	0	0	0	0	0	0
OTU_97_1573	0	0	0	0	0	0	0	0	0	0	0	0	0	0	0	0	0	0	0	0	0	2	0	6	0	0	0	0	0	0	0	0	0	0	0	0	0	0	0	0	0	0	0	2	0	0	0	0	0
OTU_97_1574	0	0	15	1	0	0	0	116	0	107	4	0	0	0	5	5	3	0	10	9	13	2	11	0	10	0	1	20	8	0	3	0	1	0	0	0	2	4	0	5	78	412	11	0	0	8	6	5	5
OTU_97_1575	0	0	0	0	0	0	0	0	0	0	0	0	0	0	0	0	0	0	0	0	0	0	30	0	0	0	0	0	0	0	0	0	2	0	0	0	0	0	0	0	0	0	0	3	0	0	0	0	0
OTU_97_1577	0	0	0	0	0	0	0	0	0	0	0	0	0	0	0	0	0	0	0	0	0	8	0	0	7	0	0	0	0	0	0	0	0	0	0	0	0	0	0	0	0	0	0	0	0	0	0	0	0
OTU_97_1578	0	0	0	0	0	0	0	0	0	0	0	0	0	0	0	0	0	0	0	0	0	0	0	12	0	0	0	0	2	0	0	0	0	0	0	0	0	0	0	0	0	0	0	0	0	0	0	0	0
OTU_97_1579	0	72	0	7	0	0	0	0	0	0	0	3	0	15	0	0	0	0	0	0	0	0	0	25	0	0	0	0	0	0	0	0	0	0	0	0	0	0	0	0	0	0	0	19	0	0	0	0	0
OTU_97_158	10	2	4	2	10	17	137	30	3	14	7	41	0	19	12	33	34	3	8	38	18	13	38	17	6	50	31	18	80	79	0	7	7	25	43	3	4	85	101	16	50	8	62	13	117	59	18	13	41
OTU_97_1580	0	0	0	0	0	0	0	0	0	1	0	0	0	0	0	0	0	0	0	0	0	0	0	10	0	0	0	0	0	0	7	0	0	0	0	0	0	0	0	0	0	0	0	0	0	0	0	0	0
OTU_97_1581	0	6	0	0	0	0	0	0	2	0	0	12	0	0	0	0	0	0	3	0	5	0	5	0	0	9	0	2	0	0	0	0	0	5	0	0	0	0	2	0	0	5	0	0	0	0	0	0	6
OTU_97_1582	0	0	0	0	0	0	0	0	0	0	0	1	0	0	0	0	0	0	0	0	0	0	0	2	0	34	0	0	3	0	0	0	0	0	0	0	0	0	0	0	2	0	0	0	0	0	0	0	0
OTU_97_1583	0	0	0	0	0	0	0	0	0	0	0	0	0	0	0	0	0	0	0	0	0	0	0	7	0	0	0	0	0	0	0	0	0	0	0	0	0	0	0	0	0	0	0	0	0	0	0	0	0
OTU_97_1584	0	0	0	0	0	0	0	0	0	0	0	0	0	0	0	0	0	0	0	0	0	0	0	0	11	0	0	0	0	0	0	0	0	0	3	0	0	2	0	0	0	0	0	0	0	0	0	0	0
OTU_97_1585	0	0	0	0	0	0	0	0	0	0	0	0	0	0	0	0	0	0	0	0	0	0	18	0	0	0	0	0	0	0	0	0	0	0	0	0	0	0	0	0	0	0	0	0	0	0	0	0	0
OTU_97_1586	0	0	0	0	0	0	0	0	0	0	0	0	0	2	0	0	12	1	0	4	0	0	0	2	0	17	4	0	0	13	7	0	0	0	1	0	0	11	2	0	0	0	0	3	6	0	0	0	0
OTU_97_1587	8	0	0	0	0	0	3	0	0	0	0	0	6	0	0	0	0	0	0	0	0	0	42	12	0	0	0	0	0	0	0	0	0	2	0	0	0	0	0	0	0	0	0	0	0	0	0	0	0
OTU_97_1588	0	0	0	0	0	2	0	2	0	5	0	0	0	0	0	2	0	0	2	0	0	0	4	1	0	7	0	1	1	0	0	0	4	0	1	0	0	0	2	3	10	2	11	0	0	1	2	1	0
OTU_97_1589	0	0	0	0	0	0	0	0	0	0	0	0	0	0	0	0	0	0	0	0	0	0	0	0	0	4	0	0	0	0	0	0	0	0	0	0	0	0	0	0	0	0	0	0	0	0	0	0	0
OTU_97_159	15	0	0	4	0	0	2	0	0	4	0	0	0	0	0	4	0	0	3	3	0	0	0	0	3	0	0	3	0	20	0	0	4	0	0	2	0	0	2	0	0	13	0	0	0	0	0	0	9
OTU_97_1591	0	0	0	0	0	0	0	0	0	16	0	314	0	0	0	0	0	0	0	1	0	0	0	0	0	0	0	0	0	0	0	0	0	0	3	20	0	0	0	0	0	0	0	0	0	0	0	0	0
OTU_97_1592	0	0	0	0	0	1	0	0	0	0	0	0	0	0	0	0	0	0	0	5	1	0	0	0	0	17	0	2	0	0	0	0	5	0	12	0	1	1	4	2	1	0	0	2	4	0	0	0	0
OTU_97_1593	0	0	0	0	0	0	2	0	0	1	0	0	0	0	1	0	0	0	0	0	0	0	1	0	0	2	1	0	1	0	0	0	0	2	0	0	0	0	1	0	7	0	1	2	0	0	2	1	0
OTU_97_1594	0	0	0	0	0	0	0	0	0	0	0	0	0	0	0	0	0	0	0	2	0	0	0	0	0	0	5	0	9	0	0	0	0	0	0	0	2	0	0	0	0	0	3	0	0	0	0	0	0
OTU_97_1597	0	0	0	0	0	0	0	0	0	0	0	0	0	0	0	0	0	0	0	0	0	0	0	0	0	0	0	11	0	0	0	0	3	0	0	0	0	0	0	0	0	0	0	0	0	4	1	0	0
OTU_97_1598	29	4	2	21	7	9	0	0	17	7	0	3	0	26	0	0	19	0	18	9	26	0	0	5	0	3	2	34	0	0	11	0	0	1	1	0	0	0	10	9	21	0	0	0	0	0	22	3	0
OTU_97_1599	0	0	0	0	0	0	0	0	0	0	0	0	0	6	0	0	0	0	0	0	0	0	0	0	0	0	25	0	2	0	0	0	0	2	0	0	0	0	0	5	0	0	0	0	0	0	0	0	0
OTU_97_16	0	0	0	0	0	0	0	0	0	0	0	0	0	0	0	0	0	11	0	0	0	0	0	0	0	0	0	0	0	0	0	0	0	0	0	0	0	0	0	0	0	0	0	0	0	0	0	2	0
OTU_97_160	16	0	0	0	0	0	0	0	0	0	0	0	0	0	0	0	0	0	0	0	0	0	0	0	0	0	0	0	0	0	0	0	0	0	1	0	0	0	0	0	0	0	0	0	0	0	0	0	0
OTU_97_1600	0	0	0	0	0	0	0	0	0	0	0	0	0	0	0	0	0	0	0	0	0	0	0	0	0	0	0	1	1	0	0	0	0	5	0	0	0	0	0	0	0	0	0	1	0	0	0	0	0
OTU_97_1601	0	0	0	0	0	0	0	0	0	0	0	0	0	0	0	0	0	0	0	0	0	0	0	0	0	0	0	0	0	0	0	0	1	0	0	0	2	0	0	0	2	0	0	0	0	0	5	0	0
OTU_97_1602	0	0	0	0	0	0	0	0	0	0	0	0	0	0	0	0	0	0	0	0	0	0	0	0	0	0	0	12	0	0	0	0	0	0	0	0	0	0	0	0	0	0	0	0	0	0	0	0	0
OTU_97_1603	0	0	0	0	0	0	0	0	0	0	0	0	0	0	0	0	0	0	0	0	0	0	0	0	0	0	0	13	0	0	0	0	0	0	0	0	0	0	0	0	0	0	0	0	0	0	0	0	0
OTU_97_1604	0	0	0	0	0	0	0	0	0	0	0	0	0	0	0	0	0	0	0	0	0	0	0	0	0	0	0	10	0	0	0	0	0	0	0	0	0	0	0	0	16	0	0	0	0	0	0	0	0
OTU_97_1605	0	0	0	0	0	0	0	0	0	0	0	0	0	0	0	0	0	0	0	0	0	0	0	0	0	0	0	0	0	0	0	0	0	0	0	0	0	0	0	4	1	0	5	0	0	0	0	0	0
OTU_97_1606	0	0	0	0	0	0	0	0	0	0	0	0	0	0	0	0	0	0	1	1	0	0	0	1	0	3	0	0	1	1	1	0	0	0	0	0	0	0	0	1	0	0	0	0	0	0	0	0	3
OTU_97_1607	0	0	0	0	0	0	0	0	0	0	0	0	0	0	0	0	0	0	0	0	0	0	0	0	0	0	0	0	1	0	0	0	0	0	0	0	0	0	0	1	0	0	0	0	0	2	0	0	0
OTU_97_1608	0	0	0	0	0	0	0	0	0	0	0	0	0	0	0	0	0	0	0	0	0	0	0	0	0	0	10	0	0	0	0	0	0	142	0	9	0	0	0	0	0	0	0	1	2	4	0	3	0
OTU_97_1609	0	0	0	0	0	0	0	0	0	0	0	0	0	0	0	0	0	0	0	0	0	0	0	0	0	0	0	0	0	14	2	0	0	0	0	2	0	0	0	0	0	0	0	0	0	0	0	0	0
OTU_97_161	11	1	0	0	0	0	0	1	4	0	0	18	0	0	1	0	0	0	0	0	1	1	0	0	0	0	5	0	7	0	0	0	0	0	0	0	0	0	0	0	0	0	0	3	0	0	0	2	0
OTU_97_1610	0	0	0	0	0	0	0	0	0	0	0	0	0	1	0	0	0	1	0	0	0	0	0	0	3	0	0	0	2	0	0	1	1	0	0	0	0	0	0	0	0	0	0	0	0	4	7	0	0
OTU_97_1611	0	0	0	0	0	0	0	0	0	0	0	0	0	0	0	0	0	0	0	0	0	0	0	0	0	0	0	0	0	0	0	0	0	0	0	0	0	0	0	0	0	0	0	0	0	0	0	0	0
OTU_97_1614	0	0	0	0	0	12	0	0	3	0	0	0	0	0	0	0	5	5	0	0	5	0	0	3	0	5	0	12	0	11	4	0	2	0	1	0	0	0	135	0	0	0	0	0	0	0	0	0	0
OTU_97_1615	0	0	0	0	0	0	0	0	0	0	0	0	0	0	0	0	0	0	0	4	0	0	0	0	0	0	8	0	0	0	0	0	6	0	0	3	7	146	48	0	0	0	0	19	0	0	0	0	0
OTU_97_1616	0	0	0	0	0	0	0	0	0	0	0	0	0	0	0	0	0	0	0	0	0	0	0	0	0	0	0	0	0	8	0	0	0	0	0	0	0	0	0	0	0	0	0	0	0	0	0	0	0
OTU_97_1617	0	0	0	0	0	0	0	0	0	0	0	0	0	0	0	0	0	0	0	0	0	0	0	0	0	0	0	0	0	0	15	0	0	0	0	0	1	0	0	0	0	0	0	0	0	0	0	0	0
OTU_97_1618	0	0	0	0	0	0	0	0	0	0	0	0	0	0	0	0	0	0	0	0	0	0	0	0	0	0	0	0	4	26	0	0	0	0	0	0	0	0	0	0	0	0	0	0	0	0	0	0	0
OTU_97_1619	15	0	0	0	0	0	0	0	0	1	0	0	0	0	0	0	0	0	0	0	0	0	0	0	0	0	0	1	0	0	30	0	0	0	0	0	0	0	0	0	0	0	0	4	0	0	0	0	0
OTU_97_162	4	3	0	0	0	0	0	2	0	0	0	0	1	0	9	2	0	0	0	0	2	0	0	0	0	0	1	0	0	0	0	1	1	0	0	0	0	0	2	0	4	0	0	0	0	0	2	3	0
OTU_97_1620	0	0	0	0	0	0	0	0	0	0	0	0	0	0	0	0	0	0	0	0	0	0	4	0	0	0	0	0	0	0	1	0	0	0	0	0	0	0	0	0	0	0	0	0	0	0	0	0	0
OTU_97_1621	0	0	0	0	0	0	0	0	0	0	0	0	0	0	0	0	0	0	0	0	0	0	0	0	0	0	0	0	0	0	2	0	0	15	0	0	0	0	0	0	0	0	0	0	0	0	0	0	0
OTU_97_1623	0	11	8	8	6	0	0	22	21	2	0	3	31	4	8	0	1	6	36	3	0	2	0	1	27	0	0	5	9	4	14	0	5	25	3	7	0	4	0	15	1	0	0	0	0	11	2	2	0
OTU_97_1625	0	0	0	0	0	0	0	0	0	0	0	0	0	0	0	0	0	0	0	0	0	0	0	0	0	0	0	0	0	0	0	0	0	4	0	0	0	0	4	0	0	0	0	0	0	0	0	0	0
OTU_97_1627	0	0	0	0	0	0	0	0	0	0	0	0	0	0	0	0	0	0	0	2	0	0	0	0	4	0	1	0	0	0	0	0	0	11	5	0	0	1	0	0	0	0	0	0	0	5	0	0	0
OTU_97_1629	0	0	0	0	0	0	0	8	0	0	0	23	0	0	4	0	1	0	0	0	0	0	0	0	0	0	0	0	0	0	1	0	0	6	0	0	0	0	0	0	0	0	0	0	0	0	0	0	0
OTU_97_1630	0	0	0	0	0	0	0	0	0	0	0	0	0	0	0	0	0	0	0	0	0	0	0	0	0	0	0	0	0	0	0	0	13	0	0	0	0	0	0	0	0	0	0	0	0	0	0	0	0
OTU_97_1631	23	0	0	0	3	0	259	0	5	0	8	45	0	0	0	0	1	45	0	0	0	0	10	227	17	136	0	22	26	0	0	0	21	18	0	0	0	1	0	0	855	0	9	0	0	3	0	0	7
OTU_97_1632	80	0	2	0	0	2	5	193	2	5	10	0	0	322	3	0	2	0	13	8	1	19	0	0	112	0	0	9	0	1	235	33	840	5	28	0	3	0	0	5	0	0	1597	0	13	7	3	0	0
OTU_97_1633	0	0	0	0	0	0	0	0	0	0	4	0	0	1	0	0	16	0	0	0	2	0	0	0	2	4	0	12	15	1	12	0	0	0	0	1	0	3	6	1	0	0	7	32	1	72	3	5	1
OTU_97_1634	0	0	0	0	0	0	0	0	0	0	0	0	0	0	0	0	0	0	0	0	0	0	0	0	0	0	0	0	0	0	0	0	0	3	0	0	0	0	0	0	7	0	0	0	0	0	0	0	0
OTU_97_1635	0	0	0	0	0	0	0	0	0	0	0	0	0	0	0	0	0	0	0	0	0	0	0	0	0	0	0	0	0	0	0	0	9	0	1	0	0	0	0	0	0	0	0	0	0	0	0	0	0
OTU_97_1637	0	6	0	19	0	0	0	0	6	0	0	0	0	3	0	0	7	0	0	0	8	0	0	1	0	0	2	0	0	0	11	0	0	0	4	0	0	0	0	0	0	0	0	0	0	0	0	0	17
OTU_97_1638	0	0	0	0	0	0	0	0	0	0	0	0	0	0	0	0	0	0	0	0	0	0	0	0	0	0	0	0	0	0	0	0	0	0	2	0	0	0	0	0	0	0	0	0	0	0	0	0	0
OTU_97_1639	0	0	0	0	0	0	0	0	0	0	0	0	0	0	0	0	0	0	0	0	0	0	0	0	0	0	0	0	0	0	0	0	0	0	0	0	2	0	0	0	0	0	0	0	10	0	0	0	16
OTU_97_164	0	1	0	0	0	0	0	0	0	0	0	0	0	0	0	0	1	0	0	0	0	0	0	0	0	0	0	1	0	0	0	0	1	2	0	0	0	0	2	0	0	0	0	0	0	0	3	0	0
OTU_97_1641	0	10	54	0	0	30	0	0	0	0	0	0	2	2	0	22	2	1	1	27	0	0	0	57	85	1	9	30	37	27	28	4	0	0	2	9	1	3	0	31	0	0	0	1	0	0	9	6	9
OTU_97_1642	0	0	0	0	0	0	0	0	0	0	0	0	0	0	0	0	0	0	0	0	0	0	0	0	0	0	0	0	0	0	0	0	0	0	0	0	0	6	0	0	0	0	0	0	0	0	0	0	0
OTU_97_1644	0	0	0	0	0	0	0	0	0	0	0	0	0	0	0	0	0	0	0	0	0	0	0	0	4	0	0	0	0	0	5	6	0	0	0	0	0	0	0	4	0	0	0	0	0	4	0	0	0
OTU_97_1645	0	0	0	0	0	0	0	0	0	0	0	0	0	0	0	0	0	0	0	0	0	0	0	0	0	0	0	0	0	0	0	0	0	0	28	0	0	0	0	0	0	0	0	0	0	0	0	0	0
OTU_97_1646	0	0	0	0	0	0	0	12	0	0	0	0	0	0	0	0	1	0	0	0	0	0	0	0	0	0	0	0	0	0	0	0	0	1	0	12	0	0	2	0	0	0	0	0	0	6	0	1	0
OTU_97_1647	0	0	0	0	0	0	0	0	0	0	0	0	0	0	0	0	0	0	0	0	0	0	0	0	0	0	0	0	0	0	0	0	0	0	0	13	0	0	0	0	0	0	0	0	0	0	0	0	0
OTU_97_1648	0	0	0	0	0	0	0	0	1	0	0	0	0	0	0	0	0	0	0	0	0	0	0	0	0	0	0	0	0	0	0	0	0	0	0	1	0	0	0	0	0	0	5	0	3	0	0	0	0
OTU_97_165	0	6	3	0	0	0	0	0	0	0	0	2	0	18	0	0	0	0	0	0	0	0	0	0	0	5	0	0	10	0	0	0	0	4	0	0	0	1	0	0	0	0	0	0	0	0	0	0	0
OTU_97_1650	16	0	17	0	0	0	0	9	0	0	1	0	17	3	6	0	0	0	88	108	12	0	49	0	89	0	0	32	0	56	3	14	6	11	26	0	0	142	10	17	0	94	0	2	0	36	9	9	0
OTU_97_1651	0	0	0	0	0	0	0	0	0	0	0	0	0	0	0	0	0	0	0	0	0	0	0	0	0	0	0	0	0	0	0	0	0	0	0	0	20	0	0	0	0	0	0	0	1	0	0	0	0
OTU_97_1653	0	0	0	0	0	0	0	0	0	0	0	0	0	0	0	0	0	0	0	0	0	0	0	0	0	0	0	0	0	0	0	0	0	0	0	11	0	0	0	0	0	0	0	0	0	0	0	0	0
OTU_97_1654	0	0	0	8	0	0	0	0	0	0	0	0	0	0	0	0	0	0	0	1	0	0	0	0	0	0	0	0	0	0	0	0	0	0	0	0	3	2	0	0	0	0	6	0	0	0	0	0	0
OTU_97_1655	0	0	0	0	0	0	0	0	0	0	0	0	0	0	0	0	0	0	0	0	0	0	0	0	0	0	0	0	0	0	0	0	0	0	0	1	0	0	0	0	14	0	0	0	0	0	0	0	0
OTU_97_1656	0	0	0	0	0	0	0	0	0	0	0	0	0	0	0	0	0	0	0	0	0	0	0	0	0	0	0	0	0	0	0	0	0	0	0	0	1	0	0	0	0	0	0	0	0	0	10	1	0
OTU_97_1657	0	0	0	0	0	0	0	0	0	0	0	0	0	0	0	0	0	0	0	0	0	0	0	0	0	0	0	0	0	0	0	0	0	0	0	0	0	4	15	0	0	0	0	0	0	0	0	0	0
OTU_97_1658	0	0	0	0	0	0	0	0	0	0	0	0	0	0	0	0	0	0	0	0	0	0	0	0	0	0	0	0	0	0	0	0	0	0	0	0	1	27	0	0	0	0	0	0	5	0	1	0	0
OTU_97_1659	0	0	0	0	0	0	0	0	0	0	0	0	0	0	0	0	0	0	0	0	0	0	0	0	0	0	0	0	0	0	0	0	0	0	0	0	0	4	0	0	0	0	0	0	0	0	0	0	0
OTU_97_166	0	0	0	0	0	0	0	0	0	0	0	0	0	0	0	0	0	0	0	0	0	0	0	0	0	0	0	0	0	0	0	0	0	0	0	0	0	0	0	0	0	0	0	0	0	1	0	0	0
OTU_97_1660	0	0	0	1	14	0	71	0	0	24	0	0	54	0	0	0	0	2	4	0	0	2	0	77	6	82	0	0	0	0	0	0	2	3	0	0	0	3	0	1	139	19	0	0	103	3	5	0	13
OTU_97_1661	0	0	0	0	0	0	0	0	0	0	0	0	0	0	0	0	0	0	0	0	0	0	0	0	0	0	0	0	0	0	0	0	0	0	0	0	0	1	0	0	0	0	0	0	3	0	0	0	0
OTU_97_1662	0	1	0	0	0	0	0	0	0	0	0	0	0	0	0	0	0	0	0	0	0	0	0	0	0	0	0	2	0	0	0	0	4	0	0	0	0	2	0	0	0	0	4	0	0	0	0	0	0
OTU_97_1663	0	0	0	0	0	0	0	0	0	0	0	0	0	0	0	0	0	0	0	0	0	0	0	0	0	0	0	0	0	0	0	0	0	0	0	0	0	3	0	0	0	0	0	0	0	0	0	0	0
OTU_97_1664	0	0	0	0	0	0	0	0	0	0	0	0	0	0	0	0	0	0	0	0	0	0	0	0	0	0	0	0	0	0	0	0	0	0	0	0	0	5	0	0	0	0	0	0	0	0	0	0	0
OTU_97_1666	0	0	0	0	0	0	0	0	0	0	0	0	0	0	0	0	0	0	0	0	0	0	0	0	0	0	0	0	0	0	0	0	0	0	0	0	9	0	0	0	0	0	0	0	0	0	0	0	0
OTU_97_1668	0	0	0	0	0	0	0	0	0	0	0	0	0	0	0	0	0	0	0	0	0	0	0	0	0	0	0	0	0	0	0	0	0	0	0	0	0	6	0	0	0	0	0	0	0	0	0	0	0
OTU_97_1669	0	0	0	0	0	0	0	0	0	0	0	0	0	0	0	0	0	0	0	0	0	0	0	0	0	0	0	0	0	0	0	0	0	0	0	0	0	0	54	0	0	0	0	0	0	0	0	0	0
OTU_97_167	0	29	0	2	0	4	0	0	2	0	0	0	0	5	0	0	20	0	0	1	6	5	1	0	0	0	14	0	0	26	1	0	0	0	3	0	4	0	2	0	5	0	0	0	0	0	2	0	0
OTU_97_1670	0	0	0	0	0	0	0	0	0	0	0	0	0	0	0	0	0	0	0	0	0	0	0	0	0	0	0	0	0	0	0	0	0	0	0	0	0	0	23	0	0	0	0	0	0	0	0	0	0
OTU_97_1671	0	0	6	0	0	0	0	2	0	0	0	0	0	0	0	0	0	0	0	0	0	0	0	0	0	0	0	0	0	0	0	0	0	0	0	0	0	0	0	3	1	0	0	0	4	0	1	0	0
OTU_97_1673	0	0	0	0	0	0	0	0	0	0	0	0	0	0	0	0	0	0	10	0	9	0	0	1	0	0	0	0	0	0	0	0	0	0	2	0	0	4	0	0	14	0	0	15	0	0	0	2	0
OTU_97_1675	4	79	0	0	0	0	0	0	0	0	0	0	0	0	0	0	0	0	0	0	0	0	0	0	0	0	0	0	0	0	0	0	0	0	0	0	3	0	8	0	0	0	0	0	3	0	0	0	0
OTU_97_1676	3	0	2	2	3	8	0	0	3	0	0	0	1	3	11	0	1	1	25	3	0	0	0	6	14	4	31	25	40	0	4	2	2	9	0	57	0	24	4	2	8	23	7	16	2	1	12	3	11
OTU_97_1677	0	0	0	0	0	0	0	0	0	0	0	0	0	0	0	0	0	0	0	0	0	0	0	0	0	0	0	0	0	0	0	0	0	0	0	0	0	0	0	0	0	10	0	0	0	0	0	0	0
OTU_97_1678	0	0	0	0	0	0	0	0	0	0	0	0	0	0	0	0	0	0	0	0	0	0	0	0	0	0	0	0	0	0	0	0	0	0	0	0	0	0	0	0	2	9	0	0	0	0	0	0	0
OTU_97_1679	0	0	0	0	0	0	0	0	0	0	0	0	0	0	0	0	0	0	0	0	0	0	0	0	0	0	0	0	0	0	0	0	0	0	0	0	0	0	0	0	0	1	0	0	0	0	0	1	0
OTU_97_168	0	3	0	0	0	0	0	0	12	0	0	0	0	2	0	0	1	0	0	0	0	5	0	1	2	0	0	0	0	0	2	0	0	0	0	0	0	0	0	0	0	0	0	0	0	0	0	0	0
OTU_97_1680	0	0	0	0	0	0	0	0	0	0	0	0	0	0	0	0	0	0	0	0	0	0	0	0	0	0	0	0	1	0	0	0	0	0	0	0	0	0	0	0	0	0	8	0	0	0	1	0	0
OTU_97_1682	0	0	0	0	0	0	0	0	0	0	0	0	0	0	0	0	0	0	0	0	0	0	0	0	0	0	0	0	0	0	0	0	0	0	0	0	0	0	0	0	0	0	15	0	0	0	0	0	0
OTU_97_1683	0	0	0	0	0	0	0	0	0	0	0	0	0	0	0	0	0	0	0	0	0	0	0	0	0	0	0	0	0	0	0	0	0	0	0	0	0	0	0	0	0	0	6	0	0	0	0	0	0
OTU_97_1684	0	15	37	4	0	14	0	0	2	0	0	14	0	0	0	0	0	0	0	1	0	14	43	9	0	0	0	0	25	6	0	0	0	0	0	0	0	0	2	0	111	0	6	0	0	0	29	10	0
OTU_97_1685	0	0	0	0	0	0	0	0	0	0	0	0	0	0	0	0	0	0	1	0	0	0	0	0	0	0	0	0	0	0	0	0	0	0	0	0	0	0	0	0	0	0	3	0	0	0	0	0	0
OTU_97_1686	0	0	0	0	0	0	0	0	0	0	0	0	0	0	0	0	0	0	0	0	0	0	0	0	0	0	0	0	0	0	0	0	0	0	0	0	0	0	0	0	1	0	0	0	29	0	0	0	0
OTU_97_1687	0	0	0	0	0	0	0	0	0	0	0	0	0	0	0	0	0	0	0	0	0	0	0	0	0	0	0	0	0	0	0	0	0	0	0	0	0	0	0	0	22	0	0	0	0	0	0	0	0
OTU_97_1688	0	0	0	0	0	0	0	0	6	0	0	0	0	0	0	0	1	0	0	0	0	0	6	0	0	0	0	0	0	0	2	0	2	4	1	15	0	12	1	0	0	0	0	17	0	2	0	1	0
OTU_97_1689	32	0	0	0	0	0	0	0	0	1	0	0	0	0	0	3	0	0	0	0	0	7	0	0	0	2	0	0	6	0	0	0	0	1	0	0	1	0	1	0	0	4	0	2	2	3	0	2	0
OTU_97_169	0	7	265	0	0	0	510	0	15	0	0	0	0	0	0	4	6	0	0	0	0	133	1	1	0	0	8	0	0	0	7	0	0	408	0	0	3	0	132	0	0	9	0	0	0	0	22	0	1496
OTU_97_1691	0	0	0	0	0	0	0	0	0	0	0	0	0	0	0	0	0	0	0	0	0	0	0	0	0	0	0	0	0	0	0	0	0	0	0	0	0	4	0	0	0	0	0	0	2	0	9	1	0
OTU_97_1693	6	49	42	1	0	0	0	0	0	19	0	103	18	0	0	0	0	3	5	2	0	0	2	0	10	0	0	3	44	0	0	0	0	1	0	7	0	0	0	2	43	0	0	3	2	0	0	0	0
OTU_97_1695	0	0	0	0	0	0	0	0	0	0	0	0	0	0	0	0	0	0	0	0	0	0	0	0	0	0	0	0	0	0	0	0	0	0	0	0	0	0	0	0	0	0	0	0	8	0	0	0	0
OTU_97_1696	0	0	0	0	0	0	0	0	0	0	0	0	0	0	0	0	0	0	0	0	0	0	0	0	0	0	0	0	0	0	0	0	0	0	0	0	0	0	0	0	0	0	0	0	0	10	0	0	0
OTU_97_1697	0	0	0	0	0	0	0	0	0	0	0	0	0	0	0	0	0	0	0	0	0	0	0	0	0	0	0	0	0	0	0	0	0	0	0	0	0	0	0	0	0	0	0	0	0	0	0	0	0
OTU_97_1698	0	0	0	0	0	0	0	0	0	0	0	0	0	0	0	0	0	0	0	0	0	0	0	0	0	0	0	0	0	0	0	0	0	0	0	0	0	0	0	0	0	0	0	0	0	6	0	0	0
OTU_97_1699	0	0	0	0	0	0	0	0	0	0	0	0	0	0	0	0	0	0	0	0	0	0	0	0	0	0	0	0	0	0	0	0	0	0	0	0	0	0	0	0	0	0	0	0	0	0	1	6	0
OTU_97_17	1	0	0	0	0	0	0	0	1	0	0	0	5	0	14	0	0	0	0	0	1	0	0	1	15	0	2	1	0	0	0	0	7	0	0	10	3	0	0	6	14	0	0	5	0	5	6	0	21
OTU_97_170	0	24	8	0	12	10	1	23	0	12	0	0	1	2	10	2	1	2	0	0	1	3	13	1	0	6	0	0	3	9	0	0	3	6	2	0	0	0	4	3	10	1	20	3	5	0	0	1	1
OTU_97_1700	0	0	0	0	0	0	0	0	0	0	0	0	0	2	0	0	0	0	0	0	0	0	0	0	0	0	0	0	6	0	4	45	3	0	2	0	0	0	0	0	0	0	0	0	0	24	0	0	0
OTU_97_1701	0	0	0	0	0	0	0	0	0	0	0	0	0	0	0	0	0	0	0	0	0	0	0	0	0	0	0	0	0	0	0	0	0	0	0	0	0	4	0	0	0	0	0	0	0	8	2	0	0
OTU_97_1702	0	0	0	0	0	0	0	0	0	0	0	0	0	0	0	0	0	0	0	0	0	0	0	0	0	0	0	0	0	0	0	0	0	0	0	0	0	0	0	0	0	0	0	0	0	0	10	0	0
OTU_97_1704	0	0	8	0	0	0	0	0	0	0	0	0	0	0	0	14	0	0	0	19	0	0	0	0	0	0	0	0	0	0	0	0	62	0	0	0	0	346	0	0	1	0	0	0	81	0	0	0	0
OTU_97_1705	0	0	6	0	0	5	0	0	0	2	0	0	0	0	0	8	0	0	0	0	0	1	0	0	0	0	0	0	0	8	0	0	0	0	0	0	0	0	0	3	0	0	0	0	0	0	0	0	5
OTU_97_1706	0	0	0	0	0	0	0	0	0	0	0	0	0	0	0	0	0	0	0	0	0	0	0	0	0	0	0	0	0	0	0	0	0	0	0	0	0	0	0	0	0	0	0	0	0	0	12	3	0
OTU_97_1707	0	0	0	0	0	0	0	0	0	0	0	0	0	0	0	0	0	0	0	0	0	0	0	0	0	0	0	0	0	0	0	0	0	0	0	0	0	0	0	0	0	0	0	0	0	0	0	0	3
OTU_97_1708	0	0	0	0	0	0	0	0	0	0	0	0	4	1	0	0	0	11	0	7	0	0	0	0	0	0	0	0	0	0	3	0	3	0	0	2	0	0	0	0	6	0	0	0	8	1	3	10	0
OTU_97_1709	0	0	0	0	0	0	0	0	0	0	0	0	0	0	0	0	0	0	0	0	0	0	0	0	0	0	0	0	0	0	0	0	0	0	0	0	0	0	0	0	0	0	0	0	0	0	0	6	0
OTU_97_1710	0	0	0	0	0	0	0	0	0	0	0	0	0	0	0	0	0	0	0	0	0	0	0	0	0	0	0	0	0	0	0	0	0	0	0	0	0	0	0	0	0	0	0	0	0	0	12	0	0
OTU_97_1711	0	0	0	0	0	0	0	0	0	0	0	0	0	0	0	0	0	0	0	0	0	0	0	0	0	0	0	0	0	0	0	0	0	0	0	0	0	0	0	0	0	0	0	0	0	0	0	0	10
OTU_97_1712	0	0	0	0	0	0	0	0	0	0	0	0	0	0	0	0	0	0	0	0	0	0	0	0	0	0	0	0	0	0	0	0	0	0	0	0	0	0	0	0	0	0	0	0	0	0	0	0	10
OTU_97_1713	0	0	0	0	0	0	0	0	0	0	0	0	0	0	0	0	0	0	0	0	0	0	0	0	0	0	0	0	0	0	0	0	0	0	1	0	0	0	0	0	0	0	0	0	0	0	0	0	0
OTU_97_1714	0	0	0	0	0	0	0	0	0	0	0	0	0	0	3	0	0	0	2	0	0	0	0	0	0	0	0	0	0	0	0	0	0	0	0	0	0	0	0	0	0	0	0	0	0	0	0	0	0
OTU_97_1715	0	0	0	0	0	0	0	0	0	0	8	0	0	0	0	0	0	0	0	0	0	0	3	0	0	0	3	0	0	0	15	1	1	1	118	0	0	0	2	23	4	0	1	0	0	0	0	0	8
OTU_97_1718	0	0	0	0	0	0	0	0	0	0	0	0	0	0	0	0	0	0	0	0	0	0	0	0	0	0	0	0	0	0	0	0	0	0	0	0	0	0	0	0	0	0	0	0	0	0	0	0	0
OTU_97_1720	0	0	0	0	0	0	0	0	0	0	0	0	0	0	0	0	0	0	0	0	0	0	0	0	0	0	0	0	0	0	0	0	0	0	0	0	0	0	0	0	0	0	0	0	0	0	0	0	0
OTU_97_1722	12	0	0	37	22	20	45	11	0	11	0	43	4	1	41	134	1	0	14	16	10	5	43	0	0	36	0	38	5	0	3	25	85	0	76	2	1	0	0	17	4	0	3	0	4	0	1	0	0
OTU_97_1723	0	0	0	0	0	0	0	0	0	0	0	0	0	0	0	0	0	0	0	0	0	0	0	0	0	0	0	0	0	0	0	0	0	0	0	0	0	0	0	0	0	0	0	0	0	0	0	0	0
OTU_97_1726	0	0	0	0	0	0	0	0	0	0	0	0	0	0	0	0	0	0	0	0	0	0	0	0	0	0	0	0	0	0	0	0	0	0	0	0	0	0	0	0	0	0	0	0	0	0	0	0	0
OTU_97_1727	0	0	0	0	0	0	0	0	0	0	0	0	0	0	0	0	0	0	0	0	0	0	0	0	0	0	0	0	0	0	0	0	0	0	0	0	0	0	0	0	0	0	0	0	0	0	0	0	0
OTU_97_1728	0	0	0	0	0	0	0	0	0	0	0	0	0	0	0	0	0	0	0	0	0	0	0	0	0	0	0	0	0	0	0	0	0	0	0	0	0	0	0	0	0	0	0	0	0	0	0	0	0
OTU_97_1729	0	0	0	0	0	0	0	0	0	0	0	0	0	0	3	0	3	0	0	0	3	3	9	0	0	0	0	5	0	0	0	4	0	0	0	0	0	0	0	11	0	0	0	0	0	0	0	0	0
OTU_97_1730	0	0	0	14	0	4	0	0	0	0	0	0	0	0	6	0	0	0	0	0	0	0	0	0	0	0	1	9	8	0	7	0	0	6	0	0	0	0	0	0	0	0	0	0	0	1	0	0	16
OTU_97_1732	1	0	0	0	0	0	0	0	0	5	0	0	0	0	0	0	0	0	0	0	0	0	0	0	0	0	0	0	0	0	0	0	0	0	0	0	0	0	0	0	0	5	0	0	0	0	0	0	0
OTU_97_1733	84	45	4	7	36	31	120	37	1	92	3	16	6	10	2	114	9	100	17	21	19	53	43	10	51	1025	10	18	162	0	10	2	26	32	57	13	13	26	23	12	14	89	0	11	150	22	33	8	110
OTU_97_1734	0	0	0	0	0	0	0	0	0	0	0	0	0	0	0	0	8	0	0	0	0	7	0	2	0	0	1	0	5	42	0	0	0	0	0	0	0	0	0	2	0	10	0	1	0	3	1	0	0
OTU_97_1735	3	26	9	8	9	26	3	78	0	3	0	32	10	7	20	42	1	28	0	5	19	2	14	0	0	12	0	0	2	104	3	3	9	3	4	1	1	0	4	2	33	9	15	2	4	0	0	1	1
OTU_97_1737	1	0	0	0	6	0	1	0	0	0	0	0	0	0	0	0	0	0	0	0	0	0	0	0	0	0	0	0	0	2	0	0	0	0	0	0	0	0	0	0	0	0	0	0	0	0	0	0	0
OTU_97_1738	6	0	0	0	0	0	0	0	0	0	0	0	0	0	4	0	0	0	0	0	0	0	0	0	0	0	0	0	0	0	0	0	0	0	0	0	0	0	0	0	0	0	0	0	0	0	0	0	0
OTU_97_1739	1	0	0	0	0	0	0	3	0	0	0	0	0	0	0	0	0	14	0	0	0	0	0	0	0	0	0	0	0	0	0	0	0	0	0	0	0	0	0	0	0	0	0	0	0	0	0	0	0
OTU_97_174	30	31	30	40	16	25	11	34	108	2	164	69	74	51	15	40	60	19	40	113	82	158	92	96	357	291	132	547	26	25	63	5	22	12	48	19	48	36	362	34	0	3	235	65	34	169	78	76	113
OTU_97_1741	5	3	0	0	3	0	0	0	0	0	0	0	0	0	0	0	0	0	0	0	0	0	0	0	0	0	0	0	0	0	0	0	0	0	1	0	0	0	0	0	0	0	0	0	0	0	0	0	5
OTU_97_1743	2	0	0	0	0	0	0	0	0	0	0	0	0	0	0	0	0	0	0	0	0	0	0	0	0	0	0	0	0	0	0	0	0	0	0	0	2	0	0	0	0	0	0	0	1	0	0	0	0
OTU_97_1744	18	0	0	0	4	0	0	1	0	0	0	2	1	0	0	0	2	7	14	9	0	0	0	5	6	3	0	4	0	0	4	2	3	0	0	0	0	0	0	0	6	0	2	0	0	0	0	0	0
OTU_97_1745	4	0	0	0	0	0	0	0	0	0	0	0	0	0	0	0	0	0	0	0	0	0	0	0	0	3	0	0	0	0	0	0	3	2	1	0	1	0	0	0	0	0	0	0	0	3	0	0	0
OTU_97_1746	5	0	1	0	0	0	0	0	0	0	0	0	0	0	0	0	0	0	0	0	0	0	0	0	0	0	0	0	0	0	0	0	0	0	0	0	0	0	0	0	0	0	0	0	0	0	0	0	0
OTU_97_1747	0	0	0	0	6	0	0	0	0	1	0	0	14	0	4	0	0	0	0	0	0	0	0	0	0	0	0	1	0	0	0	2	0	0	0	0	0	0	0	0	0	0	0	0	0	0	0	0	0
OTU_97_1748	18	6	10	4	0	0	6	27	0	4	0	0	12	0	21	0	1	14	5	2	0	0	1	1	7	0	1	0	1	39	2	2	4	0	0	8	2	0	0	2	18	20	9	0	3	4	7	5	1
OTU_97_1749	1	2	0	4	1	0	2	0	0	0	0	0	0	0	0	0	0	0	0	1	0	0	1	0	0	0	0	0	0	0	0	0	0	0	0	0	0	0	0	0	0	0	0	0	0	0	0	0	0
OTU_97_175	3	3	0	0	0	0	0	0	0	0	0	0	0	0	0	0	0	0	0	0	0	0	0	0	0	0	0	0	0	0	26	0	0	0	0	0	0	0	0	0	0	0	0	0	0	0	0	0	0
OTU_97_1750	0	2	0	1	0	0	0	0	0	0	0	0	0	0	0	0	0	0	0	0	0	0	0	0	0	0	0	0	0	1	0	0	0	0	0	0	0	0	0	0	0	0	0	0	0	0	0	0	0
OTU_97_1752	0	1	0	0	0	0	0	0	0	0	0	0	2	2	0	0	0	0	0	0	0	4	0	0	0	0	0	0	0	0	1	0	0	0	0	0	0	0	0	0	0	0	0	0	0	0	0	0	0
OTU_97_1753	0	32	0	0	0	0	0	0	0	0	0	0	0	0	0	0	0	0	5	0	0	0	0	0	0	0	0	1	0	0	6	0	0	0	0	5	0	1	0	0	0	0	0	0	0	0	0	0	0
OTU_97_1754	0	3	0	0	0	0	0	0	0	0	0	0	0	4	0	0	2	0	0	0	0	3	0	1	0	0	10	0	0	7	4	1	0	0	1	0	0	0	0	1	0	0	0	0	0	0	0	0	0
OTU_97_1755	0	4	0	0	0	0	0	0	0	0	0	0	0	1	0	0	0	0	0	0	2	0	0	0	0	0	2	0	0	0	0	0	0	0	1	0	1	0	15	1	0	0	0	0	0	0	1	1	0
OTU_97_1756	0	8	70	0	0	0	0	0	67	1	0	0	0	22	0	0	32	5	0	23	0	0	0	19	7	35	8	0	47	0	101	0	0	0	0	0	7	0	0	0	0	0	0	0	0	2	60	0	0
OTU_97_1758	0	1	0	0	1	0	0	0	0	1	0	0	0	0	0	1	0	0	0	0	0	0	1	2	0	0	0	0	1	0	0	0	0	1	0	0	0	0	1	0	0	0	0	0	0	0	1	0	0
OTU_97_1759	0	0	0	0	0	0	0	0	2	2	0	1	0	0	0	0	0	0	0	1	0	2	17	24	68	19	0	0	5	12	0	0	2	1	0	0	0	37	1	0	0	16	1	9	0	5	4	0	2
OTU_97_176	0	6	0	0	0	0	0	0	1	0	0	0	0	0	0	0	2	0	0	0	0	2	0	1	0	1	0	0	0	0	1	0	0	0	1	0	0	0	0	0	0	2	0	0	0	0	2	1	0
OTU_97_1760	0	31	0	0	0	0	0	0	8	0	0	0	0	2	0	0	3	0	0	6	6	7	0	0	0	0	6	0	0	6	12	1	0	0	2	0	4	0	9	3	2	0	0	0	0	0	1	0	0
OTU_97_1761	0	3	0	0	0	0	0	0	0	0	0	0	0	0	0	0	0	0	0	0	0	0	0	0	0	0	0	0	0	0	0	0	0	0	0	0	0	3	0	0	0	0	0	0	0	0	0	0	0
OTU_97_1762	0	1	3	7	15	0	0	1	0	0	0	2	0	4	2	0	1	0	0	2	0	9	0	2	0	0	4	0	3	0	4	0	1	1	0	2	2	2	0	0	2	0	10	0	0	4	0	2	1
OTU_97_1763	0	5	5	1	3	0	0	0	0	0	0	0	0	1	3	0	5	0	0	0	1	0	0	0	1	0	0	1	11	0	4	0	1	0	0	0	0	0	3	0	2	0	0	0	0	0	0	0	0
OTU_97_1764	0	1	0	0	0	0	0	0	0	0	0	0	0	0	0	0	0	0	0	0	0	0	4	0	0	0	0	0	0	0	0	0	0	0	1	0	0	0	0	1	0	0	0	0	0	0	0	1	0
OTU_97_1765	0	25	0	0	0	0	0	0	11	0	0	14	0	1	0	0	2	0	0	0	2	7	0	0	0	0	3	0	0	0	3	0	0	0	4	0	3	0	2	0	0	0	0	0	0	0	0	0	0
OTU_97_1767	0	12	0	1	0	0	0	0	0	0	0	0	1	0	0	0	0	0	0	0	0	0	0	0	0	0	0	0	0	0	0	0	0	0	0	0	0	0	0	0	0	0	0	0	0	0	0	0	0
OTU_97_1768	0	0	7	2	0	0	0	0	0	0	0	0	0	0	5	1	0	0	0	0	8	0	0	0	0	0	0	0	0	0	0	0	0	0	0	0	0	0	0	0	0	0	0	0	0	0	0	2	0
OTU_97_1769	0	0	19	0	0	0	0	0	0	0	0	0	0	0	2	0	0	0	0	0	4	0	0	0	0	0	0	0	0	0	0	0	0	0	0	1	0	0	0	0	0	0	0	0	0	0	0	0	0
OTU_97_1770	0	0	0	0	24	0	0	0	0	0	0	0	0	0	0	0	0	24	3	12	0	0	0	1	0	0	92	28	6	62	0	0	0	90	0	8	0	0	0	0	0	0	0	14	0	0	0	76	0
OTU_97_1771	0	1	0	0	0	0	0	0	2	0	0	0	0	0	0	0	0	0	0	0	0	0	0	0	0	0	9	0	0	0	1	0	0	0	0	0	2	0	0	0	0	0	0	0	0	0	0	0	0
OTU_97_1772	0	0	13	0	9	0	0	4	0	155	0	0	0	0	0	0	0	0	0	0	0	0	0	0	0	0	0	0	1	0	0	5	0	0	0	0	0	0	0	0	0	0	0	0	0	0	0	0	0
OTU_97_1773	1	0	4	0	0	0	0	0	0	0	0	0	0	0	0	0	0	0	0	0	0	0	0	0	0	0	5	0	0	0	0	0	0	0	0	0	0	0	0	3	0	0	0	0	0	0	0	0	4
OTU_97_1774	0	0	8	5	0	0	0	0	0	0	4	0	6	5	0	0	0	0	1	0	0	0	0	0	0	0	0	0	0	1	0	1	0	0	0	0	1	0	0	1	0	0	0	0	0	0	3	0	0
OTU_97_1775	0	0	5	0	7	0	0	0	0	0	0	0	37	0	0	37	0	4	2	0	0	0	0	0	0	0	0	0	0	0	0	2	0	0	0	0	0	0	5	0	0	0	0	0	0	0	0	3	0
OTU_97_1777	0	0	9	0	0	0	0	0	0	0	0	0	0	0	0	0	0	0	0	0	0	0	0	3	0	0	0	0	0	0	0	0	0	0	0	0	0	0	0	0	0	0	0	1	0	0	0	0	0
OTU_97_1779	0	0	5	0	0	0	0	2	0	0	0	0	0	0	0	0	0	0	0	0	0	0	0	0	0	0	0	0	0	2	0	0	0	0	0	0	0	0	0	0	0	5	0	0	0	0	0	0	0
OTU_97_178	0	29	0	0	0	0	0	0	1	0	0	14	0	5	1	18	0	0	0	0	9	7	0	0	0	0	6	0	0	0	9	2	0	0	2	0	2	0	0	0	0	0	0	0	0	0	18	38	0
OTU_97_1780	1	0	19	0	8	11	0	0	0	3	0	0	0	0	8	0	0	0	0	0	0	0	1	0	0	0	0	0	0	19	0	0	0	0	0	0	0	0	1	2	6	5	0	0	1	1	0	1	0
OTU_97_1781	0	0	50	0	0	0	0	0	0	0	0	0	0	0	0	4	0	0	0	0	0	0	0	0	0	0	0	0	0	0	0	0	0	0	0	0	0	0	0	0	0	0	0	0	0	0	0	0	0
OTU_97_1784	0	0	0	8	0	0	0	2	0	0	0	0	0	0	0	0	0	0	0	0	0	1	0	0	6	0	0	0	0	0	7	0	0	0	5	0	0	0	0	0	0	10	0	0	0	0	0	0	0
OTU_97_1785	0	0	0	8	0	0	0	0	0	0	0	0	0	0	0	0	0	0	0	0	4	0	0	0	0	0	0	0	0	0	0	0	0	0	0	0	0	0	0	0	0	0	0	0	0	0	0	0	0
OTU_97_1786	0	0	0	0	2	1	1	0	1	0	0	0	1	1	0	0	1	1	0	0	0	0	0	2	0	3	0	4	1	0	0	0	0	0	0	0	0	0	0	0	0	0	3	0	0	0	0	0	5
OTU_97_1787	0	0	1	3	0	3	0	0	0	10	0	0	0	0	3	0	3	0	3	1	0	0	0	0	0	0	0	0	0	0	3	1	0	3	0	1	0	0	0	1	6	0	0	0	0	1	2	1	0
OTU_97_1788	0	0	0	1	0	0	0	5	0	0	0	0	0	0	0	0	0	0	0	0	1	0	0	2	0	0	0	5	0	0	0	0	0	0	0	0	0	0	12	5	0	0	0	0	0	0	0	0	0
OTU_97_1790	0	0	0	8	7	0	2	6	0	3	0	8	16	0	4	9	0	19	0	0	6	0	0	22	2	0	0	0	0	0	0	0	0	0	1	14	0	3	5	0	6	0	0	0	0	7	1	0	0
OTU_97_1791	0	162	0	34	0	0	2	0	0	0	0	13	0	182	0	0	4	0	0	0	39	0	0	11	0	6	0	0	9	13	0	0	0	2	0	37	0	0	0	0	0	0	0	0	0	19	1	0	0
OTU_97_1792	0	3	0	2	0	10	0	0	0	0	23	0	8	0	0	0	0	1	0	4	0	0	0	0	0	0	72	0	0	0	22	2	0	8	0	0	2	1	0	0	0	6	6	0	12	0	0	9	0
OTU_97_1793	0	0	12	0	0	0	0	0	0	0	0	0	0	0	0	0	0	0	0	0	0	0	0	0	0	0	0	0	0	0	0	0	0	0	0	0	0	0	0	0	0	0	0	0	0	0	0	0	0
OTU_97_1794	0	0	0	1	0	0	0	0	0	0	0	0	0	0	0	0	0	0	0	0	0	0	0	0	0	0	0	0	0	0	0	0	4	0	0	0	0	0	2	0	0	0	0	0	0	0	0	0	0
OTU_97_1795	0	0	0	1	0	3	0	0	0	6	0	0	0	0	1	4	0	0	0	0	0	0	0	0	0	0	0	0	0	0	0	0	1	3	0	13	0	1	0	2	11	0	0	3	0	2	0	0	0
OTU_97_1796	0	1	0	3	0	0	0	0	0	0	0	0	2	0	0	4	0	4	0	1	0	0	0	0	0	3	0	1	0	5	0	4	0	0	0	0	0	0	1	2	0	0	9	0	2	0	4	1	0
OTU_97_1797	0	0	0	0	5	0	0	0	0	0	7	10	0	1	0	0	0	0	0	0	0	0	0	0	2	0	0	0	0	0	0	0	0	0	0	1	0	0	0	0	0	0	0	0	0	0	0	0	0
OTU_97_1798	0	0	0	3	0	0	10	130	0	9	21	0	4	1	0	0	0	0	0	0	0	0	0	0	0	15	0	0	0	31	0	0	5	0	0	0	0	0	1	0	0	0	0	0	0	489	1	0	0
OTU_97_18	0	0	0	0	0	0	0	0	0	0	0	0	0	0	0	0	0	0	0	0	76	0	0	0	0	0	0	0	0	2	0	0	0	0	0	0	0	0	0	0	0	0	0	0	0	0	0	0	0
OTU_97_180	0	2	0	2	5	29	12	0	12	0	0	6	0	51	2	0	3	2	6	10	2	22	0	0	9	0	0	2	5	1	4	0	0	0	0	60	41	15	2	6	1	0	1	0	0	9	0	0	0
OTU_97_1801	0	0	0	0	4	0	0	0	0	0	0	0	0	0	0	0	0	0	0	0	0	0	0	0	0	0	0	0	0	0	0	0	0	0	0	0	0	0	0	0	0	0	0	0	0	9	0	0	0
OTU_97_1802	6	2	0	0	2	0	0	0	0	0	0	1	0	0	0	0	0	0	4	0	0	0	0	4	0	0	0	12	1	0	0	1	0	0	0	0	0	0	0	1	0	0	0	0	0	0	0	0	0
OTU_97_1803	0	0	0	0	1	0	0	1	0	0	0	0	0	0	0	0	0	0	0	0	0	0	0	0	0	0	3	0	2	0	0	0	0	1	0	0	0	0	0	0	0	0	0	0	0	0	3	1	0
OTU_97_1804	0	0	0	0	13	0	0	0	0	0	0	0	0	0	0	0	0	0	0	0	0	0	0	0	0	0	0	3	0	0	0	0	0	0	1	0	0	0	0	0	0	0	0	0	0	0	0	0	0
OTU_97_1805	0	0	0	0	0	52	0	0	0	0	0	0	0	0	0	0	0	0	0	0	0	0	0	0	0	1	0	0	0	9	0	1	0	0	0	0	0	0	0	1	0	0	0	0	0	0	0	0	0
OTU_97_1806	0	1	0	0	37	32	0	0	3	0	32	7	0	0	1	5	0	0	0	0	0	0	0	0	1	0	0	3	1	25	0	1	0	0	3	1	0	1	1	1	0	0	1	2	0	0	0	0	10
OTU_97_1807	0	1	1	0	1	0	0	0	3	0	0	6	6	0	0	3	0	1	4	2	0	0	0	0	0	1	6	0	0	9	0	0	0	0	0	2	0	0	1	4	0	0	0	1	0	0	0	0	2
OTU_97_1809	0	0	0	0	4	0	0	0	1	0	0	0	0	0	0	0	0	0	0	0	0	0	0	1	0	0	0	0	0	0	2	0	0	0	0	0	0	0	0	0	0	0	0	0	0	1	0	0	1
OTU_97_181	0	7	0	0	0	0	0	0	0	0	0	0	0	0	0	0	0	0	0	0	0	12	0	0	0	0	0	0	0	0	0	0	0	0	0	0	0	0	5	0	0	0	0	0	0	0	0	0	0
OTU_97_1810	0	0	0	0	0	53	0	0	0	0	0	0	0	0	2	0	0	0	0	0	0	0	0	0	0	0	0	0	0	0	0	0	0	0	0	0	0	0	0	0	0	0	0	0	0	0	0	0	0
OTU_97_1811	0	0	0	0	0	3	0	0	0	0	0	0	2	1	0	0	0	0	0	2	0	0	0	0	0	0	3	0	0	0	0	0	0	0	1	1	0	1	0	0	3	2	4	0	1	0	0	0	0
OTU_97_1814	0	0	0	0	0	15	0	0	0	0	0	0	0	0	0	0	0	0	0	0	0	0	0	0	0	0	0	0	0	0	0	0	0	0	0	0	0	0	0	0	0	0	0	0	0	0	0	0	0
OTU_97_1815	37	39	48	43	134	47	54	19	108	10	20	156	68	37	37	184	112	194	47	22	228	204	384	40	16	15	677	19	31	2	135	285	23	29	41	145	224	345	19	32	3	27	17	56	336	129	55	190	111
OTU_97_1816	0	14	0	0	0	134	16	3	0	0	0	0	0	0	0	0	0	0	0	55	0	0	0	0	0	0	0	0	0	0	0	0	0	6	0	0	0	0	0	0	0	4	2	0	0	0	0	0	0
OTU_97_1817	0	1	0	6	3	15	0	0	2	0	0	8	36	3	16	3	2	0	1	8	0	8	14	7	0	0	1	0	0	4	0	3	2	20	0	4	2	3	0	1	27	414	8	0	0	0	12	6	0
OTU_97_1818	0	0	0	6	0	9	9	0	0	11	0	0	115	2	0	1	2	6	21	1	19	2	8	56	15	0	9	1	3	0	21	6	3	1	0	8	6	0	0	2	12	0	0	0	173	3	1	2	0
OTU_97_1819	0	0	0	0	0	3	0	0	0	0	0	0	0	0	0	0	0	0	0	6	6	0	16	0	0	0	0	0	0	11	0	0	0	0	2	0	1	2	0	0	0	0	0	0	0	0	0	0	0
OTU_97_182	0	0	7	0	0	0	0	0	0	0	0	0	0	0	0	0	0	0	0	0	0	0	0	0	0	0	0	0	0	0	0	0	0	0	0	0	0	0	0	1	0	0	0	0	0	0	0	0	0
OTU_97_1820	0	0	0	0	0	8	0	0	0	0	0	0	0	0	0	0	0	0	0	0	0	0	0	0	0	0	0	0	0	0	0	0	0	0	0	0	0	0	0	0	0	0	0	0	0	0	0	0	0
OTU_97_1821	0	0	0	0	1	1	0	0	0	0	0	0	0	2	0	0	0	0	0	0	3	0	0	0	1	0	0	1	0	0	0	0	0	0	0	0	0	0	0	0	0	0	0	0	0	0	0	0	0
OTU_97_1822	0	0	0	0	0	6	0	0	0	0	0	0	3	0	0	0	0	0	0	0	0	0	0	0	0	0	0	0	0	0	0	0	0	0	0	0	0	0	0	0	0	0	0	0	0	0	1	0	0
OTU_97_1823	0	0	0	0	0	4	0	0	0	0	0	0	0	0	2	0	0	0	3	0	6	0	2	0	0	0	0	0	0	0	0	0	0	0	0	0	1	0	0	4	0	3	0	0	0	0	0	1	0
OTU_97_1825	214	2	30	0	58	18	0	344	1	0	1	0	0	19	13	10	0	0	0	0	25	1	38	0	15	18	0	21	30	13	0	78	3	4	0	1	0	0	4	60	218	117	2	0	0	11	1	0	5
OTU_97_1826	0	0	0	1	0	11	0	1	0	0	0	0	0	0	2	5	0	0	0	0	0	0	0	0	0	0	1	0	0	0	0	1	0	0	0	0	0	0	0	0	0	0	0	0	0	0	0	0	0
OTU_97_1829	0	0	0	0	8	3	0	3	0	0	0	2	0	0	0	8	3	8	0	2	1	3	0	4	0	11	0	0	7	0	0	0	2	1	0	0	0	0	1	0	0	3	4	3	4	0	0	0	3
OTU_97_183	0	0	13	0	0	0	0	0	0	0	0	0	0	0	0	0	0	0	0	0	0	0	0	0	0	0	0	0	0	0	0	5	0	0	0	0	0	0	0	0	0	0	0	0	0	8	0	0	0
OTU_97_1830	0	0	0	0	0	0	10	0	0	0	0	0	0	0	0	0	0	0	0	4	0	0	0	0	0	0	0	0	0	0	0	0	0	0	0	0	0	0	0	0	0	0	0	0	0	0	0	0	0
OTU_97_1831	0	0	0	0	0	0	12	0	0	0	0	0	0	0	0	0	0	0	0	10	0	0	0	0	0	0	0	0	0	0	0	0	0	0	0	0	2	0	0	0	0	0	0	0	0	0	0	0	0
OTU_97_1832	0	0	0	0	0	0	13	0	0	0	0	0	0	0	0	0	0	0	0	0	0	0	0	0	0	0	0	0	0	0	0	0	0	0	0	0	0	0	0	0	0	0	0	0	0	0	0	0	0
OTU_97_1833	0	0	0	0	0	0	15	0	0	0	0	0	0	0	0	0	0	0	0	0	0	0	0	0	0	0	0	0	0	0	0	0	0	0	0	0	0	0	0	0	0	0	0	0	0	0	0	0	0
OTU_97_1834	0	0	0	0	0	0	3	0	0	0	0	0	0	0	0	0	0	0	0	0	0	0	0	0	0	0	0	0	0	0	0	0	0	0	0	0	2	0	0	0	0	0	0	0	0	0	0	0	0
OTU_97_1835	0	0	0	0	0	7	11	1	0	0	0	0	2	0	0	0	0	0	10	0	0	0	0	0	0	0	0	0	0	0	0	0	0	0	0	0	0	0	0	2	0	0	0	0	0	0	0	0	0
OTU_97_1836	0	0	0	0	0	0	14	0	0	0	0	0	0	0	0	0	0	0	0	0	1	0	0	0	0	0	0	0	0	0	0	0	0	1	0	0	0	0	0	0	0	0	0	0	0	0	0	0	0
OTU_97_1837	0	0	0	0	0	0	3	0	0	0	0	0	0	0	0	0	0	0	0	0	0	0	0	0	0	0	0	0	0	0	0	0	2	0	0	1	0	0	0	0	0	0	0	0	0	0	0	0	0
OTU_97_1838	0	0	0	0	0	0	2	0	0	0	0	0	0	0	0	0	0	0	0	3	0	0	0	0	23	0	17	23	1	0	0	0	0	1	18	8	1	11	0	4	0	30	0	3	37	3	16	12	0
OTU_97_1839	0	0	0	0	0	0	14	0	0	0	0	0	0	0	0	0	0	0	0	0	0	0	0	0	0	0	0	0	0	0	0	0	0	0	0	0	0	0	0	0	0	0	0	0	0	0	0	0	0
OTU_97_184	0	0	2	0	0	0	0	0	2	0	7	0	0	0	0	0	5	0	0	0	2	0	0	0	0	0	6	0	24	0	2	0	0	0	0	0	0	0	0	1	0	0	20	0	13	0	0	0	0
OTU_97_1840	0	0	0	0	0	0	9	0	0	0	0	0	0	0	0	0	0	0	0	0	0	0	0	0	0	0	0	0	0	0	0	0	0	0	0	0	0	0	0	0	0	0	0	0	0	0	0	0	0
OTU_97_1841	0	0	0	0	0	1	18	0	7	0	0	6	4	0	0	0	6	1	0	0	0	0	0	0	3	0	12	0	0	0	3	0	1	0	6	0	0	1	12	0	1	0	0	0	1	6	0	0	2
OTU_97_1842	0	0	0	1	0	0	0	0	0	0	0	39	0	0	0	0	2	0	0	0	0	13	0	0	0	0	0	0	0	0	1	0	0	20	0	4	0	4	0	0	0	0	0	0	0	7	0	0	0
OTU_97_1844	0	0	0	0	0	0	3	0	0	0	0	0	0	0	0	0	9	0	0	0	0	0	0	0	0	0	0	1	0	0	0	0	0	0	0	0	0	0	0	0	0	0	0	0	0	0	0	0	0
OTU_97_1845	0	0	0	0	0	0	0	21	0	2	0	0	0	0	5	0	0	0	9	0	0	0	0	0	0	0	0	0	0	0	0	0	0	0	0	0	0	0	0	0	0	0	0	0	0	0	0	0	0
OTU_97_1846	0	0	0	0	0	0	6	0	0	7	0	3	3	1	1	0	0	0	0	0	2	0	0	0	0	0	0	0	5	1	0	0	0	0	1	0	0	0	0	0	0	0	0	0	0	0	0	3	0
OTU_97_1847	0	0	0	0	0	0	0	10	0	0	0	0	0	0	0	0	0	0	0	0	0	0	0	0	0	0	0	0	0	0	0	0	0	0	0	0	0	0	0	0	0	0	0	0	0	0	0	0	0
OTU_97_1849	0	0	0	0	0	0	0	6	0	0	0	0	0	0	1	0	0	4	0	0	0	0	18	3	0	0	0	3	0	0	4	2	1	0	0	0	0	0	0	0	4	0	0	0	0	0	0	0	0
OTU_97_185	0	0	19	0	0	0	0	0	0	0	0	0	0	0	0	0	0	0	4	0	0	0	0	0	0	6	0	0	0	0	0	0	0	0	0	0	0	0	0	0	0	0	0	0	0	0	0	0	0
OTU_97_1851	0	0	7	0	0	0	0	19	0	0	0	0	0	4	0	0	0	0	0	0	0	0	0	0	16	0	0	0	0	0	0	0	0	0	0	0	0	0	0	0	0	0	0	0	0	3	0	0	0
OTU_97_1855	0	10	0	2	1	0	0	30	112	0	0	0	1	12	0	0	0	26	4	4	0	0	0	6	0	18	0	0	0	0	2	0	42	0	0	0	0	0	0	0	1	0	0	0	0	0	0	0	0
OTU_97_1856	0	0	0	0	0	0	0	0	6	0	0	0	0	0	0	0	0	0	0	0	0	0	0	0	0	0	0	0	0	0	0	0	0	14	0	0	0	0	0	0	0	0	0	0	0	0	0	0	0
OTU_97_1857	0	0	0	0	0	0	0	0	17	0	0	0	0	0	0	0	0	0	0	0	0	0	0	0	0	0	0	0	0	0	0	0	0	0	0	0	0	0	0	0	0	0	0	0	0	0	0	0	0
OTU_97_1859	1	0	0	2	0	0	0	0	16	0	0	0	0	8	0	0	0	0	2	4	0	13	0	0	0	0	7	1	8	0	0	0	2	3	3	0	0	3	0	12	4	17	3	0	4	1	0	0	0
OTU_97_1860	0	0	0	0	0	0	0	0	11	0	0	0	0	0	0	0	10	0	0	0	4	0	0	0	3	0	0	0	5	20	39	0	8	0	0	0	0	0	6	2	0	0	0	0	0	0	0	0	0
OTU_97_1861	0	0	0	0	0	0	0	5	0	0	0	1	0	0	0	0	0	0	0	0	0	0	0	0	0	0	0	0	0	0	0	0	0	0	0	0	0	0	0	0	6	0	0	0	0	0	0	0	0
OTU_97_1864	0	19	0	0	5	0	0	0	3	0	0	28	4	12	0	0	2	0	0	1	1	5	0	11	0	3	0	0	8	0	23	0	0	0	1	0	0	0	14	0	0	0	0	0	0	0	0	0	8
OTU_97_1865	0	0	0	0	0	0	0	0	0	0	0	0	0	0	0	0	5	0	0	0	0	2	0	0	0	0	4	0	0	0	0	0	0	0	0	0	0	0	0	0	0	0	0	1	0	1	0	0	0
OTU_97_1866	0	2	0	0	0	1	0	0	155	0	0	29	0	15	11	0	52	6	1	93	7	6	0	8	18	25	2	0	31	17	26	0	8	0	1	0	0	0	40	5	4	0	12	0	0	0	6	0	0
OTU_97_1867	0	0	0	0	0	0	0	0	10	0	0	0	0	0	0	0	0	0	0	2	0	0	0	0	0	0	0	0	0	0	1	0	1	0	0	1	0	0	0	1	0	0	0	0	0	0	0	0	1
OTU_97_1868	0	0	0	0	0	0	0	0	9	0	0	0	0	0	0	0	0	0	0	0	0	0	0	0	0	0	0	0	0	0	0	0	0	0	0	0	0	0	0	0	0	0	0	0	0	0	0	0	0
OTU_97_1869	0	0	0	0	0	0	0	0	0	0	0	0	0	0	0	0	0	0	0	0	0	0	0	0	0	8	0	4	0	0	4	0	0	0	0	0	0	0	0	0	0	0	0	0	0	0	0	0	0
OTU_97_187	0	0	10	1	0	0	0	0	0	0	0	4	0	0	4	0	0	0	1	0	0	0	0	0	0	0	0	0	0	0	0	0	0	0	0	0	0	0	2	0	0	2	0	0	0	0	2	0	0
OTU_97_1870	0	0	0	0	0	0	0	0	0	0	0	0	0	0	0	0	0	0	0	0	0	0	0	0	0	0	37	0	0	0	0	0	0	65	0	0	1	0	10	0	0	0	0	4	84	12	0	0	0
OTU_97_1871	0	0	0	0	0	0	0	0	3	0	0	2	0	0	10	0	0	0	0	0	2	5	0	0	0	0	0	0	1	0	0	0	0	0	0	1	0	0	0	0	34	0	0	0	0	0	0	0	0
OTU_97_1873	0	0	0	0	0	0	0	0	2	0	0	0	0	0	1	0	0	0	0	0	0	0	0	0	0	0	0	0	0	0	0	0	2	0	0	0	0	0	0	0	0	0	6	0	0	0	0	0	0
OTU_97_1874	0	0	0	0	0	0	0	0	3	0	0	0	0	0	0	0	0	0	0	0	0	0	0	0	0	4	0	0	3	0	1	0	0	0	0	0	0	0	1	0	0	0	0	0	0	0	4	0	0
OTU_97_1875	0	0	0	0	0	0	0	0	1	1	0	0	2	0	5	0	0	0	0	0	0	0	0	0	0	0	0	0	0	0	0	0	0	0	0	0	0	0	5	0	0	0	0	0	0	0	0	0	0
OTU_97_1876	0	0	0	0	0	0	0	0	0	0	0	0	0	7	0	0	0	2	0	0	0	0	0	0	1	0	0	8	0	0	0	0	2	0	1	0	0	0	0	3	0	0	0	0	0	0	0	0	0
OTU_97_1878	3	0	1	0	0	0	0	0	0	1	8	0	0	0	0	2	1	3	0	2	0	0	0	0	0	0	0	1	0	0	2	2	2	1	0	0	0	0	1	0	0	1	1	1	0	0	1	7	0
OTU_97_1879	0	0	0	0	0	0	0	0	0	3	0	0	0	0	13	0	0	0	16	0	0	0	0	0	13	0	0	1	0	9	0	0	0	0	0	2	0	0	0	5	0	0	0	0	0	1	0	0	5
OTU_97_188	0	0	1	1	0	0	0	1	0	0	10	0	0	4	2	0	0	0	0	0	0	0	0	0	12	0	0	0	0	0	0	2	0	0	0	0	0	0	0	0	1	0	0	0	0	0	0	4	3
OTU_97_1880	18	11	37	0	0	19	19	0	15	0	0	31	0	13	3	0	10	0	11	2	21	0	1	0	23	10	5	0	29	3	6	0	9	6	2	2	12	0	0	0	0	0	13	2	7	52	9	42	33
OTU_97_1882	0	0	0	0	0	0	0	0	0	3	0	0	0	0	0	1	0	0	0	2	0	0	0	0	0	0	0	0	0	0	0	0	0	0	0	0	0	0	2	0	0	0	0	0	0	0	0	0	0
OTU_97_1883	0	0	0	0	0	0	0	0	0	6	0	0	0	0	0	0	0	0	0	0	0	0	0	1	0	2	0	0	0	0	0	2	0	0	0	4	0	0	0	0	0	0	0	0	0	0	0	0	0
OTU_97_1884	0	0	0	0	0	0	0	0	0	0	10	0	0	0	0	0	0	5	0	0	0	0	0	0	0	0	0	0	0	0	0	0	0	0	0	0	0	0	0	0	0	0	0	0	0	0	0	0	0
OTU_97_1885	0	0	0	0	0	0	0	0	0	1	0	0	0	0	0	0	0	0	0	0	0	0	0	1	0	0	0	0	0	0	0	0	1	0	0	0	0	0	0	2	0	0	0	0	0	0	0	0	0
OTU_97_1886	0	0	0	0	0	0	0	0	0	15	0	0	0	0	0	0	0	0	0	0	0	0	0	0	0	0	0	0	0	0	0	0	0	0	0	0	0	0	0	0	0	0	0	0	0	0	0	0	0
OTU_97_1888	5	0	0	0	0	1	0	0	0	0	12	0	0	3	0	0	0	0	0	0	0	0	0	0	0	0	0	0	0	8	0	0	4	1	9	0	0	0	8	0	0	0	0	0	0	1	0	0	0
OTU_97_189	0	26	5	1	0	6	2	8	0	3	0	10	0	1	7	13	0	1	0	0	0	4	17	0	0	0	0	0	0	21	5	1	5	0	4	0	0	0	0	1	13	2	2	0	2	0	0	2	0
OTU_97_1890	0	0	0	283	0	0	0	0	44	0	0	0	0	18	72	0	31	0	113	61	2	4	12	0	8	8	0	0	0	0	0	0	69	0	0	0	0	0	0	0	0	0	0	0	0	1	10	0	0
OTU_97_1892	0	0	0	0	0	0	0	0	0	0	9	0	0	0	0	0	0	0	0	0	0	0	0	0	0	0	0	0	0	0	0	0	0	0	0	0	0	0	0	0	0	0	0	0	0	0	0	0	0
OTU_97_1893	0	0	0	0	0	0	0	1	0	0	6	0	0	0	0	0	0	0	0	0	0	0	0	2	0	10	0	0	0	0	0	0	0	0	0	0	0	0	0	0	1	0	0	0	0	0	2	0	0
OTU_97_1894	0	0	0	0	0	0	0	0	0	0	37	16	0	0	0	1	0	0	0	0	0	0	0	0	0	0	0	0	0	0	0	0	0	0	0	0	0	0	0	0	0	0	0	0	0	0	0	0	0
OTU_97_1895	0	0	0	0	0	4	0	0	0	4	1	0	0	0	2	0	0	2	0	0	0	0	0	0	0	3	0	0	7	0	5	0	0	0	0	0	0	0	0	2	10	0	12	0	0	0	1	1	0
OTU_97_1897	0	0	0	0	0	0	0	0	0	0	0	13	0	0	0	0	0	0	0	0	0	0	0	0	0	0	0	0	0	0	0	0	0	0	0	0	0	0	0	0	0	0	0	0	0	0	0	0	0
OTU_97_1898	0	0	0	0	0	0	0	0	0	0	0	7	0	0	0	0	0	0	0	0	0	0	0	0	0	0	0	0	0	0	0	0	0	0	0	0	2	0	0	0	0	0	0	0	0	0	0	0	3
OTU_97_190	0	0	10	5	0	17	10	1	9	30	0	0	103	0	14	43	1	4	41	1	49	1	26	8	7	5	0	0	6	5	0	5	7	5	0	32	0	21	0	0	1	7	0	0	11	0	2	2	0
OTU_97_1900	0	0	0	0	0	0	0	0	0	0	0	7	0	1	0	0	1	0	1	0	0	0	0	0	0	0	0	2	0	0	0	0	0	0	0	0	0	0	0	0	0	0	0	0	0	0	0	0	0
OTU_97_1902	0	0	1	0	2	0	0	0	2	1	0	3	0	0	0	0	0	0	1	0	0	0	0	0	2	1	4	1	0	0	0	0	1	4	0	0	0	0	0	1	1	1	6	0	0	1	1	1	0
OTU_97_1904	0	0	0	0	0	0	0	0	0	0	0	2	0	0	0	0	0	0	0	0	0	0	0	0	0	0	0	0	0	0	0	0	0	0	0	0	0	0	0	0	0	0	0	0	0	0	0	4	0
OTU_97_1905	0	0	7	0	0	0	0	0	0	0	0	6	0	2	10	0	3	0	0	0	1	0	0	0	0	8	3	0	0	0	0	0	0	0	0	2	0	0	14	0	0	0	0	6	0	0	5	2	0
OTU_97_1906	0	5	62	3	0	0	26	0	0	0	0	18	23	0	0	0	0	14	0	0	0	0	0	0	0	0	0	12	153	0	0	0	8	0	1	40	0	0	0	0	61	0	0	0	6	0	0	0	28
OTU_97_1907	0	0	0	0	0	0	0	0	0	0	0	4	0	0	0	0	0	0	0	0	0	0	5	0	0	0	0	0	4	0	0	0	0	0	0	0	0	0	0	0	0	0	3	0	0	0	0	0	0
OTU_97_1908	2	15	0	0	0	0	0	15	0	0	0	1	7	0	2	0	0	0	9	0	0	0	0	0	0	0	0	0	4	26	4	3	0	0	0	2	0	0	0	1	41	2	0	1	0	0	0	2	6
OTU_97_1909	0	0	0	0	0	0	0	0	0	0	0	12	0	0	0	0	0	0	0	0	0	0	0	0	0	0	0	0	0	0	0	0	0	0	0	0	0	0	0	0	0	0	0	0	0	0	0	0	0
OTU_97_191	46	20	7	37	106	0	9	101	1	1	10	0	54	2	14	4	6	3	7	1	2	1	35	6	0	0	0	2	0	0	0	2	3	0	0	2	0	0	0	6	0	0	0	0	0	0	0	3	0
OTU_97_1910	2	14	0	0	0	0	0	0	0	0	0	0	0	0	0	0	1	0	0	0	0	1	14	0	5805	0	2	0	0	2	0	0	0	0	0	13	0	0	0	0	4	0	0	0	0	1	0	2	0
OTU_97_1911	0	12	5	46	0	27	0	7	0	10	38	58	59	5	115	0	0	4	90	1	29	14	36	0	0	20	0	1	0	0	7	53	52	0	0	0	0	0	8	4	29	0	31	0	0	8	23	29	0
OTU_97_1912	3	0	0	0	0	0	0	0	0	0	0	1	0	0	0	0	0	0	0	0	0	0	0	0	0	0	0	0	0	0	0	0	0	4	0	0	0	0	2	0	0	0	0	0	0	0	4	3	0
OTU_97_1913	0	0	0	0	1	0	0	0	0	0	0	0	23	0	1	0	0	0	0	0	0	0	0	0	0	0	0	0	0	0	1	0	1	0	0	0	0	0	0	0	0	0	0	0	0	0	0	0	0
OTU_97_1914	0	0	21	3	0	0	0	0	0	11	0	2	36	0	0	0	0	0	12	0	0	0	0	4	5	0	4	0	0	0	1	0	0	0	1	0	0	1	3	3	0	0	0	0	4	0	0	0	1
OTU_97_1915	0	0	0	0	0	0	1	0	0	0	0	0	1	0	10	1	0	0	0	0	0	0	0	0	0	0	0	0	0	0	0	0	0	3	1	0	0	0	0	0	0	0	0	0	0	0	0	0	0
OTU_97_1916	0	0	0	0	0	0	0	0	2	0	0	0	0	0	0	0	0	0	0	0	2	5	0	0	0	0	0	0	0	0	25	0	0	0	0	0	0	0	0	0	0	0	1	0	0	0	0	0	0
OTU_97_1917	6	1	0	0	0	2	4	0	0	0	0	10	1	1	0	0	0	0	14	57	0	6	9	0	5	4	7	1	0	0	0	43	4	29	2	15	3	1	0	1	26	3	4	0	0	2	0	0	3
OTU_97_1918	0	0	0	0	0	0	0	0	0	0	0	0	0	4	0	0	0	0	0	0	0	3	0	0	0	0	0	0	0	0	0	9	0	0	0	0	0	0	0	0	0	0	0	0	0	0	0	4	0
OTU_97_192	0	0	9	0	0	0	0	0	0	0	0	0	0	0	0	0	0	0	0	0	0	0	0	0	0	0	0	0	0	0	0	0	0	0	0	0	0	0	0	0	0	0	0	0	0	0	0	0	0
OTU_97_1920	0	0	0	0	0	0	0	0	0	0	0	0	11	0	0	0	0	0	0	0	0	0	0	0	0	0	0	0	0	0	0	0	0	0	0	0	2	0	0	0	0	0	0	0	0	0	0	0	0
OTU_97_1923	0	0	0	0	0	0	0	0	2	0	0	0	0	2	0	0	0	0	0	0	0	4	0	0	0	0	2	0	0	0	0	0	0	0	0	0	0	0	0	2	0	0	0	0	0	0	0	0	0
OTU_97_1924	0	0	0	0	0	0	0	0	0	0	0	0	0	12	0	0	0	0	0	0	0	0	0	0	0	0	0	0	0	0	0	0	0	0	0	0	0	0	0	0	0	0	0	0	0	0	0	0	0
OTU_97_1925	0	0	0	0	0	33	3	9	0	0	45	0	0	2	1	0	3	0	6	0	18	0	0	0	0	0	12	0	4	0	0	0	0	2	4	3	4	0	0	4	0	2	0	0	0	0	0	5	0
OTU_97_1926	10	6	0	3	0	3	3	0	33	0	68	2	4	3	1	0	30	7	1	8	15	1	1	0	0	0	49	43	56	0	101	0	0	2	0	1	5	1	0	0	0	6	2	33	11	0	13	14	0
OTU_97_1927	0	0	10	0	1	0	0	0	0	129	0	0	0	0	5	1	2	0	86	2	0	0	0	0	0	2	0	0	0	0	1	0	0	0	0	0	2	0	1	0	225	0	0	0	1	109	5	3	22
OTU_97_1928	12	0	0	0	0	3	0	0	0	0	0	0	13	1	2	6	0	1	1	0	0	4	5	0	8	0	0	7	20	16	0	0	0	7	6	0	0	0	0	2	0	1	0	0	0	0	0	0	0
OTU_97_193	0	0	26	0	0	0	0	0	0	0	0	0	0	0	0	0	0	0	0	0	0	0	0	0	0	0	0	0	11	0	0	0	0	0	0	1	0	0	0	0	0	0	0	0	0	0	0	0	0
OTU_97_1930	0	0	0	0	4	0	0	0	0	0	0	0	0	4	2	5	0	3	0	0	0	0	0	2	0	0	2	2	0	1	3	1	0	0	0	0	0	0	0	0	0	0	0	22	0	0	0	0	0
OTU_97_1932	0	0	0	0	0	3	0	3	3	0	0	0	0	0	21	0	0	0	0	0	1	0	0	0	0	0	0	0	0	0	0	0	0	0	0	0	0	0	0	0	0	0	0	0	0	0	0	0	0
OTU_97_1933	0	0	0	0	0	0	0	0	0	0	0	0	0	0	8	0	0	0	0	0	0	0	0	0	0	0	0	0	0	0	0	0	0	0	0	0	0	0	0	0	0	0	6	0	0	0	0	0	0
OTU_97_1934	0	0	0	0	0	0	0	0	0	0	0	0	0	0	11	0	3	0	0	1	0	2	0	0	0	0	0	0	0	0	0	0	0	0	0	0	0	0	0	0	0	0	0	0	0	0	0	0	0
OTU_97_1935	15	0	0	0	10	0	0	11	0	0	0	0	0	0	1	19	0	0	0	0	0	0	0	0	0	0	7	0	0	0	0	0	0	0	3	0	0	0	0	0	0	1	0	0	0	0	0	2	0
OTU_97_1936	0	0	0	0	0	0	0	0	0	0	0	0	0	0	9	0	0	0	0	0	0	0	0	0	0	0	0	0	0	0	0	0	0	0	0	1	0	0	0	3	0	0	0	0	0	0	0	0	0
OTU_97_1937	0	0	0	0	0	0	0	0	0	0	0	0	0	0	55	0	0	0	0	0	0	0	0	0	0	0	0	0	0	0	0	0	0	0	0	0	0	0	0	0	0	0	0	0	0	0	0	0	0
OTU_97_1938	0	12	8	19	1	14	25	34	7	0	12	25	5	15	3	0	9	0	30	12	2	1	3	4	0	4	5	28	10	2	11	0	3	5	6	3	3	3	8	20	1	9	17	1	2	44	25	11	0
OTU_97_194	0	25	0	0	29	0	0	0	0	0	0	2	0	4	19	0	0	0	9	0	0	0	0	0	0	26	0	0	71	1	0	0	0	49	0	10	0	3	0	9	0	0	0	0	0	0	0	0	0
OTU_97_1940	0	0	0	0	0	0	0	0	0	0	0	7	0	0	17	16	0	6	0	0	0	0	0	0	0	0	0	0	0	0	0	0	0	0	0	0	0	0	0	0	0	0	0	0	0	0	0	0	0
OTU_97_1941	0	0	0	0	0	0	0	0	0	0	0	0	0	0	1	0	6	4	0	0	0	0	0	0	0	0	0	0	0	0	0	0	0	0	0	0	0	0	0	0	0	0	0	0	0	2	0	0	0
OTU_97_1942	11	0	0	0	0	0	0	0	0	0	0	0	0	0	8	0	0	0	0	0	6	0	0	0	0	0	0	0	0	0	0	0	0	0	0	0	0	0	0	0	0	0	0	0	0	0	0	0	0
OTU_97_1943	0	0	0	0	8	0	33	0	3	0	0	25	0	1	5	0	0	8	0	60	42	0	25	20	0	16	0	0	0	0	0	0	0	2	0	0	0	0	0	1	14	0	23	1	0	0	0	0	7
OTU_97_1945	0	0	0	0	0	0	0	0	0	0	0	0	0	0	1	0	0	0	0	0	0	0	9	0	0	0	0	0	0	0	0	0	0	0	0	0	0	0	0	0	0	0	0	0	0	10	0	0	0
OTU_97_1946	0	0	0	0	0	0	0	0	0	0	0	0	0	0	0	0	0	0	0	0	0	0	6	0	0	0	0	0	0	0	0	0	0	0	0	0	0	0	0	0	0	0	0	0	0	0	0	0	0
OTU_97_1947	0	0	15	0	0	0	0	0	0	0	0	0	3	0	6	0	0	0	27	0	0	0	0	0	0	0	0	0	0	0	0	0	0	0	0	0	0	0	0	0	0	0	0	0	0	0	0	0	0
OTU_97_1948	0	0	0	0	1	0	0	0	0	0	0	0	0	0	0	4	0	0	0	0	2	0	0	0	0	0	0	0	0	0	0	0	0	0	0	0	0	0	0	0	1	8	0	0	0	0	0	0	0
OTU_97_1949	0	0	0	0	0	0	0	0	0	0	0	0	0	0	7	0	0	0	0	0	0	0	0	0	0	0	0	5	0	0	0	0	0	0	0	0	0	0	0	0	0	0	0	0	0	1	0	0	0
OTU_97_195	0	0	0	1	1	0	1	0	0	0	0	0	0	1	2	0	0	0	0	0	2	4	1	0	0	0	0	0	0	0	0	0	0	1	0	1	0	0	0	0	2	1	0	0	0	4	0	3	0
OTU_97_1950	0	0	0	0	0	0	0	0	0	0	0	0	0	0	0	2	0	0	0	0	0	0	0	0	0	0	0	0	0	0	0	0	0	0	0	0	0	0	0	1	0	0	4	0	0	0	0	0	0
OTU_97_1951	38	7	27	1	55	77	30	48	0	40	44	12	64	11	30	83	70	7	17	19	2	44	24	0	21	55	5	22	21	18	16	20	29	38	3	79	3	9	28	53	34	16	29	30	1	7	12	1	0
OTU_97_1952	0	0	0	11	7	0	0	0	0	0	0	0	4	0	0	10	0	5	21	0	0	0	0	0	12	0	0	9	0	0	0	1	0	0	0	10	0	0	0	0	0	0	0	0	0	0	6	2	0
OTU_97_1953	0	0	0	0	0	8	0	0	0	0	0	11	0	0	0	2	0	0	0	0	0	0	2	0	0	0	0	0	0	0	0	0	0	0	0	0	0	0	0	0	0	0	0	0	0	0	0	0	0
OTU_97_1954	0	0	0	0	0	0	0	0	0	0	0	0	0	0	0	5	0	0	1	0	0	0	0	1	0	0	0	0	0	0	0	0	0	0	0	0	0	0	0	0	2	0	0	0	0	0	0	1	0
OTU_97_1955	0	0	0	0	0	0	0	0	0	0	769	0	0	0	0	0	0	0	0	0	0	0	0	0	0	0	1	0	0	0	0	0	0	0	0	0	0	0	0	0	0	0	4	0	0	0	0	0	0
OTU_97_1956	0	0	0	0	0	0	0	0	0	0	0	0	0	0	0	0	10	0	0	0	0	0	0	0	0	0	0	0	0	0	0	0	0	0	0	0	0	1	0	0	0	0	0	0	0	4	2	0	0
OTU_97_1957	0	0	0	0	0	0	0	0	0	0	0	0	0	0	0	0	5	0	0	2	0	0	0	0	0	0	0	0	0	0	0	1	0	0	0	0	0	0	7	0	0	0	0	0	0	0	0	0	0
OTU_97_1958	0	0	0	0	0	0	0	0	0	0	0	0	0	0	0	7	0	2	0	0	0	0	0	0	0	0	0	0	0	0	0	0	0	0	2	0	0	0	0	0	0	3	0	0	0	0	0	0	0
OTU_97_1959	0	0	0	0	0	0	0	0	0	0	0	0	0	2	0	0	5	0	0	1	0	0	0	0	0	0	1	0	0	0	0	0	0	0	1	0	0	0	1	2	0	0	0	0	0	5	0	0	0
OTU_97_196	0	0	3	0	0	0	0	0	5	43	0	0	0	5	0	7	2	0	3	0	0	1	0	0	0	2	0	0	0	0	0	0	1	0	0	9	0	0	0	2	51	0	0	0	0	0	0	0	0
OTU_97_1961	0	1	0	0	0	0	0	0	0	0	0	1	0	0	0	0	0	0	0	1	0	0	0	0	0	1	1	1	0	0	0	0	0	0	1	0	7	2	0	0	3	0	2	1	0	0	0	0	0
OTU_97_1962	0	0	0	0	0	0	0	0	0	0	0	0	0	0	0	0	0	1	0	2	0	0	0	0	1	16	0	0	0	4	0	0	0	0	0	0	0	0	0	0	4	7	0	0	0	0	0	0	0
OTU_97_1963	0	6	0	0	0	0	0	0	0	0	0	0	2	0	0	0	1	0	0	1	0	0	0	0	6	1	1	0	1	0	0	0	0	0	0	0	0	0	0	0	0	0	1	0	0	0	0	1	0
OTU_97_197	0	0	0	0	0	0	0	0	14	0	0	0	0	0	0	0	0	0	0	0	0	0	0	0	0	0	0	0	0	0	0	0	0	1	0	0	0	0	0	0	0	3	0	0	0	0	2	0	0
OTU_97_1970	0	7	0	0	15	48	0	45	12	21	500	0	0	6	0	10	11	7	15	0	0	5	4	2	15	5	0	11	3	1	0	3	0	0	6	15	4	8	14	0	0	47	0	7	510	5	8	0	0
OTU_97_1971	0	0	0	0	0	0	0	0	0	0	0	0	0	0	0	0	0	8	42	65	0	0	0	0	48	0	3	5	0	0	0	0	1	2	3	0	0	62	0	79	1	225	0	1	2	3	0	0	0
OTU_97_1972	0	0	0	0	0	0	0	0	0	0	0	0	0	0	0	0	0	0	5	0	0	0	0	0	0	0	0	0	0	0	0	0	2	0	0	0	0	0	0	0	0	0	0	1	0	0	0	0	0
OTU_97_1973	0	0	0	0	0	0	0	0	0	0	0	0	0	0	0	0	0	0	4	0	0	1	0	0	0	0	0	3	0	0	0	0	0	0	5	0	0	0	5	0	0	0	0	0	0	0	0	0	0
OTU_97_1974	0	0	0	0	0	0	0	0	0	0	0	0	0	0	0	0	0	0	0	16	0	0	0	0	0	0	7	0	0	0	0	0	0	3	0	0	2	52	5	0	0	0	0	8	0	0	0	3	0
OTU_97_1975	0	0	0	0	0	0	0	0	0	0	0	0	0	0	0	0	0	0	5	0	0	0	0	0	12	0	0	0	0	0	0	0	0	0	0	0	0	0	0	0	0	0	0	0	0	0	0	0	0
OTU_97_1976	0	0	0	0	0	0	6	0	0	0	5	0	0	0	0	0	0	0	0	2	0	0	0	0	0	0	31	0	0	0	0	0	0	0	0	3	0	3	0	0	0	0	0	0	0	0	0	1	0
OTU_97_1978	0	0	0	0	0	0	0	0	0	0	0	0	0	0	0	0	0	0	0	7	1	8	1	2	5	0	0	5	0	3	0	0	0	0	0	1	0	0	0	0	0	10	0	0	0	1	0	0	2
OTU_97_1979	0	11	0	0	0	0	0	0	11	3	4	6	0	1	0	0	1	6	4	0	9	8	0	0	3	0	16	2	32	0	15	1	8	0	0	0	0	0	3	5	0	0	0	4	7	34	0	1	15
OTU_97_198	0	0	27	0	0	0	0	0	0	0	0	0	0	0	0	0	1	0	0	0	0	0	0	0	0	0	0	0	0	0	0	0	0	0	0	0	0	0	0	0	0	0	0	0	0	6	0	0	0
OTU_97_1980	0	0	0	0	0	0	0	0	0	0	0	0	0	0	0	0	0	0	0	1	0	0	0	2	0	3	0	0	0	0	0	0	0	1	0	0	0	0	0	0	0	0	0	1	0	0	0	0	0
OTU_97_1982	0	0	0	0	0	0	0	0	0	0	0	12	0	0	0	0	0	0	0	10	0	0	0	0	0	7	0	1	13	0	5	0	0	3	1	0	0	0	0	0	0	0	0	0	1	0	2	0	0
OTU_97_1983	0	0	0	0	0	0	0	0	0	0	0	0	0	0	0	0	0	0	0	7	0	0	0	0	0	0	2	0	0	0	0	0	0	0	0	0	0	0	0	0	0	0	0	0	0	0	0	1	0
OTU_97_1984	0	0	0	0	0	0	0	0	0	0	0	0	0	0	0	0	0	0	0	6	0	1	0	0	20	23	0	0	1	0	0	0	0	0	0	0	0	0	0	0	0	0	0	0	0	0	0	0	0
OTU_97_1986	0	0	0	0	0	0	0	0	0	0	0	0	0	0	0	0	0	0	0	0	0	5	0	0	0	0	0	0	0	0	2	0	0	0	6	0	2	0	0	0	0	0	0	0	1	0	0	0	0
OTU_97_1988	3	8	19	0	16	0	7	0	22	4	11	52	44	3	1	0	0	3	5	1	3	6	0	1	0	0	15	3	7	0	0	0	12	1	0	0	2	0	0	88	0	0	4	0	2	0	4	1	15
OTU_97_1989	0	0	0	0	0	0	0	0	0	0	0	0	0	0	0	0	0	0	0	0	0	10	0	0	0	0	0	8	0	0	0	0	0	0	0	0	0	0	0	2	4	0	0	0	0	0	0	0	0
OTU_97_199	0	0	0	2	0	0	0	0	0	0	0	0	0	0	0	0	0	0	0	0	0	0	0	0	0	0	0	0	0	0	0	0	0	0	0	2	2	0	0	0	0	0	0	0	1	0	0	0	0
OTU_97_1990	0	0	0	0	0	0	0	0	0	0	0	0	0	0	0	0	0	5	0	0	0	0	8	0	0	0	0	0	0	0	2	2	0	0	0	0	0	0	0	0	0	2	0	0	0	0	0	0	0
OTU_97_1991	0	0	0	5	0	0	0	0	0	0	0	1	0	0	0	0	0	0	0	0	0	0	0	1	0	0	0	2	0	0	0	0	0	0	0	0	0	0	0	0	0	0	0	0	0	1	0	0	3
OTU_97_1992	0	0	0	0	0	0	0	0	0	0	0	0	0	0	0	0	0	0	0	0	0	0	22	0	0	0	0	0	0	0	0	0	0	0	0	0	0	0	0	0	0	0	0	0	0	0	0	0	0
OTU_97_1993	0	0	0	0	0	0	0	0	0	0	0	0	0	0	0	0	0	0	0	0	0	0	10	0	0	0	0	0	0	0	0	0	0	0	0	0	0	0	0	0	0	0	0	0	0	0	0	0	0
OTU_97_1994	0	0	0	0	0	0	0	0	0	0	0	0	0	0	0	0	0	0	0	0	0	0	10	0	0	0	0	0	0	0	0	0	0	0	0	0	0	0	0	0	0	0	0	0	0	0	0	0	0
OTU_97_1998	709	1427	1269	765	792	766	340	468	368	402	1086	1349	963	1093	783	1234	913	1011	656	238	617	473	708	543	660	1063	2491	207	685	478	599	2411	351	1135	782	1216	725	1309	232	859	131	853	1180	805	1068	720	658	1326	1421
OTU_97_20	0	0	0	7	27	2	5	0	0	0	66	0	0	0	0	27	2	15	0	38	55	8	11	0	10	17	8	0	6	39	0	0	0	0	0	2	0	20	0	4	0	20	0	58	0	0	7	2	0
OTU_97_2000	0	0	10	0	0	0	0	0	17	0	0	15	0	0	0	0	0	0	2	3	0	0	0	0	66	4	0	6	0	0	0	0	5	0	0	19	0	0	51	50	0	0	0	0	0	19	3	3	0
OTU_97_2002	0	0	0	0	0	0	0	0	0	0	0	0	0	0	0	0	0	0	0	0	0	0	0	10	0	0	0	0	0	0	0	0	0	0	0	0	0	0	0	0	0	0	0	0	0	0	0	0	0
OTU_97_2005	0	0	0	0	0	0	0	0	0	0	0	0	0	0	0	0	0	0	0	0	0	0	12	0	0	0	0	0	0	0	0	0	0	0	0	0	0	0	0	0	0	0	0	0	0	0	0	0	0
OTU_97_2006	0	0	0	0	0	0	0	0	0	0	0	0	0	0	0	0	0	0	0	0	0	0	0	15	0	0	3	0	0	0	0	0	0	0	0	0	0	0	0	0	0	0	0	0	0	0	0	0	0
OTU_97_2007	0	0	0	0	0	11	0	0	25	0	0	0	0	0	0	0	0	0	0	0	0	0	0	17	11	13	0	0	2	0	0	0	3	0	0	0	0	0	6	1	0	0	0	0	0	0	0	0	0
OTU_97_2008	0	0	0	0	0	0	0	5	0	0	0	0	0	0	0	0	0	0	0	0	0	0	0	9	0	0	4	0	0	0	0	0	0	0	0	0	0	0	0	0	0	0	0	0	0	0	0	0	0
OTU_97_2009	47	35	91	6	0	46	0	0	0	0	9	0	2	3	78	32	0	47	600	22	0	19	14	3	15	0	0	12	0	0	115	7	0	0	6	0	3	0	5	6	0	0	1	68	0	12	10	0	0
OTU_97_201	68	104	48	110	50	141	36	369	122	156	134	41	43	403	172	37	264	442	488	141	130	268	71	42	77	99	109	218	136	29	81	110	39	223	286	167	14	195	140	171	78	140	79	82	185	257	312	250	106
OTU_97_2011	0	0	0	0	0	0	0	0	0	0	0	0	0	0	0	0	1	0	0	0	0	0	0	0	12	0	0	0	0	0	0	0	0	0	0	0	0	0	0	0	0	0	0	0	0	0	0	0	0
OTU_97_2012	0	4	4	9	15	4	0	17	17	13	0	1	8	8	6	28	0	32	1	14	0	8	13	2	17	0	8	11	8	0	4	0	9	2	5	0	10	3	0	9	0	7	0	0	0	6	0	1	0
OTU_97_2013	0	0	0	0	0	0	0	0	0	0	0	0	0	0	0	0	0	0	0	0	0	0	0	0	0	7	0	0	0	0	0	0	0	0	0	0	0	0	6	0	0	0	0	0	0	0	0	0	0
OTU_97_2014	0	0	0	0	0	0	0	0	0	0	0	0	0	0	0	0	0	0	0	0	0	0	0	0	1	0	0	0	0	0	0	0	0	0	0	0	0	0	0	0	0	0	0	0	0	0	0	0	0
OTU_97_2015	13	0	0	2	2	5	0	0	0	0	0	0	0	0	0	8	0	2	0	0	0	0	1	0	0	5	0	0	0	0	0	0	3	0	0	0	0	0	0	4	0	0	0	0	0	0	0	0	0
OTU_97_2017	0	0	0	0	0	0	0	0	0	0	0	0	0	0	0	0	0	0	0	0	0	0	0	0	0	14	0	0	0	0	0	0	0	0	0	0	0	0	0	0	0	0	0	0	0	0	0	0	0
OTU_97_2018	0	0	0	0	0	0	0	0	0	0	0	0	0	0	0	0	0	0	0	0	0	0	0	0	0	2	0	0	0	0	0	0	0	0	0	0	0	0	0	0	0	0	0	0	0	0	0	0	5
OTU_97_2019	0	0	0	0	0	0	0	0	0	0	0	0	0	0	0	0	0	0	0	0	0	0	0	0	0	10	0	0	0	0	0	0	0	0	0	0	0	0	0	0	0	0	0	0	0	0	0	0	0
OTU_97_202	1	0	0	4	0	2	0	1	0	0	0	0	0	0	11	10	1	0	0	3	0	9	0	0	6	7	2	2	4	0	0	1	0	0	0	0	0	0	0	1	0	2	5	0	0	0	7	2	0
OTU_97_2020	0	0	0	0	0	0	0	0	0	0	0	0	0	0	0	0	0	0	0	0	0	0	0	0	0	2	0	0	0	0	0	0	0	0	0	0	0	1	0	0	0	0	3	0	0	0	0	0	0
OTU_97_2021	0	0	0	0	0	0	0	0	0	0	0	0	0	0	0	0	0	0	0	0	0	0	0	0	0	2	0	0	0	0	8	0	0	0	0	0	0	0	0	0	0	0	0	0	1	1	0	0	0
OTU_97_2022	0	0	0	0	6	0	8	1	0	0	0	0	0	0	4	0	1	0	0	0	2	0	0	0	0	9	0	0	0	6	26	0	3	0	0	0	0	0	0	1	8	3	0	0	0	0	0	0	0
OTU_97_2023	0	0	0	0	0	0	0	0	0	0	0	0	0	0	0	10	0	1	0	0	0	0	0	0	0	2	0	1	0	0	0	0	0	0	0	0	1	0	0	1	0	0	5	0	0	0	2	0	0
OTU_97_2025	145	99	1	45	13	0	0	0	0	2	0	0	142	0	0	0	0	8	19	8	0	0	0	2	5	0	106	0	7	0	0	0	3	0	5	110	0	0	0	0	0	0	0	2	0	0	0	0	4
OTU_97_2026	0	0	0	0	0	0	0	0	0	0	0	0	0	0	0	0	0	0	0	0	0	0	0	0	0	0	5	0	0	0	0	0	0	0	0	0	0	0	0	0	0	0	0	0	1	1	1	0	0
OTU_97_2028	0	0	0	0	0	3	0	0	0	0	0	0	0	0	0	0	0	0	0	0	0	0	0	0	0	0	0	2	0	0	0	0	0	0	0	0	0	0	0	0	0	0	0	0	0	0	0	0	0
OTU_97_2029	8	8	3	0	0	4	0	2	0	2	14	0	0	12	0	8	0	1	15	0	0	1	0	0	0	1	1	10	15	0	0	6	3	0	2	1	0	6	2	4	0	1	0	0	29	5	6	0	3
OTU_97_2030	0	2	0	0	0	0	0	0	0	0	0	0	0	0	0	0	0	0	0	0	0	0	0	0	0	0	0	0	0	0	0	0	0	0	0	0	2	0	4	0	0	0	0	0	0	0	0	0	0
OTU_97_2032	0	0	0	0	0	0	0	0	0	0	0	0	0	0	0	0	0	0	0	0	0	0	0	0	0	0	0	1	0	12	0	0	1	0	0	0	0	0	0	0	0	0	0	0	0	0	0	0	0
OTU_97_2033	0	40	3	0	5	0	12	0	0	0	0	0	9	0	0	0	0	0	0	37	0	0	0	0	109	90	0	48	1	0	54	1	0	25	0	0	1	0	0	12	0	0	0	0	0	0	0	1	0
OTU_97_2034	0	0	0	0	0	0	0	0	0	0	0	0	0	0	0	0	0	0	0	0	0	0	0	0	0	0	0	6	0	0	0	0	0	0	1	0	0	1	1	2	0	0	0	0	0	0	0	0	0
OTU_97_2035	12	16	3	0	14	19	1	15	0	18	36	0	12	18	4	0	10	11	3	0	9	11	12	5	5	6	3	12	5	0	5	4	22	0	7	5	2	0	17	18	0	0	16	3	9	30	1	3	0
OTU_97_2037	0	0	0	0	0	0	0	0	0	0	0	0	0	0	0	0	0	0	0	0	0	0	0	0	0	0	12	0	0	0	0	0	0	0	0	0	0	0	0	0	0	0	0	0	0	0	0	0	0
OTU_97_2039	0	1	0	0	0	0	0	0	0	0	0	0	0	1	0	0	0	0	3	0	0	0	0	1	0	1	0	0	7	0	0	0	0	0	0	0	0	0	2	0	3	0	0	0	0	0	0	0	2
OTU_97_204	0	0	0	0	0	0	0	0	0	0	0	0	0	0	0	0	0	0	6	0	0	0	0	0	0	0	0	3	0	0	0	0	0	0	0	0	0	0	0	3	0	0	0	0	0	0	0	0	0
OTU_97_2040	0	0	0	0	0	0	0	0	0	0	0	0	0	0	0	0	0	0	0	1	0	0	0	0	3	0	0	0	1	0	0	0	0	0	0	1	0	2	0	0	10	0	0	0	0	1	0	0	0
OTU_97_2042	0	0	0	0	0	0	0	0	0	0	0	0	0	0	0	0	0	0	0	0	0	0	0	0	0	0	0	0	8	0	0	0	0	3	0	0	0	0	0	0	0	0	0	0	0	0	0	0	0
OTU_97_2043	4	0	0	0	14	0	0	0	0	0	0	0	0	0	0	0	0	1	0	2	0	0	0	1	4	0	8	1	3	39	0	1	0	2	1	3	0	0	7	0	0	6	0	0	0	0	0	0	0
OTU_97_2044	3	0	10	0	5	0	0	0	0	3	12	0	6	5	0	0	12	3	5	3	4	15	0	100	9	0	8	3	10	0	8	3	0	0	7	0	7	5	7	4	9	2	0	1	3	11	0	2	0
OTU_97_2047	0	0	0	0	0	0	0	0	0	0	0	0	0	0	0	0	0	0	0	0	0	0	0	0	0	0	0	0	0	0	0	0	0	0	3	0	0	0	1	0	2	0	0	0	1	0	1	0	0
OTU_97_2048	0	0	0	0	0	0	0	0	0	0	0	0	0	0	0	0	0	0	0	0	0	0	0	0	0	0	0	0	0	0	16	0	0	0	0	0	0	0	0	0	0	0	0	0	0	0	0	0	0
OTU_97_2049	0	0	0	0	0	0	0	0	0	0	0	0	0	0	0	0	0	0	0	0	0	0	0	0	0	0	0	0	0	0	1	0	0	0	0	5	0	0	0	1	0	0	0	0	4	0	0	0	0
OTU_97_205	0	10	2	21	14	0	0	0	0	0	8	9	1	1	5	0	0	38	11	0	0	0	2	0	0	53	0	0	1	0	0	0	0	3	0	5	0	23	1	0	25	0	0	8	1	0	5	3	0
OTU_97_2050	0	0	0	0	0	0	0	0	3	0	0	5	0	2	0	0	0	0	0	0	0	0	0	0	0	0	0	0	81	11	0	0	0	0	0	0	0	0	0	0	1	0	8	0	0	0	0	0	6
OTU_97_2051	87	26	5	8	8	31	14	0	0	3	0	8	204	0	2	7	8	71	26	84	0	0	0	51	20	82	29	40	0	49	0	1	1	15	6	128	0	0	0	35	16	22	0	6	2	1	0	0	2
OTU_97_2052	0	1	25	0	0	0	0	0	0	0	0	59	0	0	0	0	0	0	0	0	5	0	0	0	0	0	0	0	0	0	0	9	0	0	0	0	0	0	5	0	0	0	3	0	0	0	0	0	0
OTU_97_2053	0	0	0	0	0	0	0	0	0	0	0	0	0	0	0	0	0	0	0	0	1	0	0	0	0	0	0	0	0	0	1	3	0	0	0	0	0	0	0	0	0	0	2	0	0	0	0	0	0
OTU_97_2054	0	0	0	0	0	0	0	0	0	0	0	0	0	0	0	0	0	0	0	0	0	0	0	0	0	0	0	0	0	0	6	0	0	0	0	0	0	0	0	0	0	0	0	0	0	0	0	0	0
OTU_97_2055	0	0	0	0	0	0	2	0	0	0	0	0	0	0	0	0	0	0	0	0	0	0	0	1	0	0	0	0	0	0	0	20	5	0	0	1	0	0	0	0	3	0	0	0	2	0	0	0	6
OTU_97_2056	0	0	0	0	0	4	0	0	0	0	0	5	0	0	0	0	0	0	0	0	0	0	0	0	0	0	0	0	2	0	4	0	0	0	0	0	0	0	0	0	8	0	0	0	0	0	0	0	0
OTU_97_2057	0	0	0	0	0	0	0	0	0	0	0	0	0	0	0	0	7	0	6	0	0	0	0	1	0	0	0	0	0	0	0	5	0	0	0	0	0	0	0	0	0	0	0	0	0	0	0	2	21
OTU_97_2058	0	0	0	0	0	0	0	6	0	2	0	0	0	0	0	0	0	0	0	0	0	0	0	0	0	0	0	0	0	0	0	0	5	0	0	0	0	0	0	0	0	0	0	0	0	0	0	0	0
OTU_97_2059	0	0	0	0	0	0	0	0	0	0	0	0	0	0	0	0	0	0	0	0	0	3	0	0	0	0	0	0	0	0	0	0	4	0	0	0	0	0	0	0	0	3	0	0	0	0	1	0	0
OTU_97_206	0	0	0	2	0	0	0	0	4	0	0	0	0	5	0	0	0	0	0	0	0	0	0	0	0	0	0	0	0	0	0	0	0	1	0	0	0	3	0	0	0	0	0	0	0	5	0	0	0
OTU_97_2060	0	0	0	0	0	0	0	0	0	0	0	0	0	0	0	0	0	0	0	0	0	0	0	0	0	0	0	0	0	0	0	0	5	0	0	0	0	0	0	6	0	0	0	0	0	0	0	0	0
OTU_97_2061	0	0	0	0	0	0	0	0	0	0	0	0	0	0	0	6	0	0	4	0	0	0	0	0	0	0	0	0	0	0	0	0	6	0	3	0	0	0	0	0	0	0	0	0	0	0	0	0	0
OTU_97_2062	0	0	0	0	0	0	0	0	0	0	0	0	0	0	0	0	0	0	0	0	0	0	0	0	0	0	0	0	0	0	0	0	2	0	0	0	0	0	0	3	0	0	0	0	0	0	0	0	0
OTU_97_2063	0	0	12	0	0	0	0	0	0	0	0	3	0	0	0	1	0	0	3	0	0	0	9	0	0	0	0	0	0	2	0	1	2	0	0	0	0	0	0	0	0	1	0	0	8	10	3	0	0
OTU_97_2064	0	0	0	0	0	0	0	0	0	0	0	0	0	0	0	0	0	0	0	0	0	0	0	0	0	0	0	0	0	0	0	0	0	4	0	0	0	2	2	0	0	0	0	0	0	0	3	0	0
OTU_97_2065	0	0	0	0	0	0	11	0	0	0	0	0	0	0	0	0	0	0	0	0	0	0	0	0	0	0	0	0	0	0	0	0	0	1	0	0	39	2	0	0	0	0	0	0	0	0	0	0	0
OTU_97_2066	0	0	0	0	0	0	0	0	0	0	0	0	0	0	0	0	0	0	0	0	0	0	0	0	0	0	0	0	0	0	0	0	0	0	0	0	1	0	0	0	0	0	7	0	0	0	0	0	0
OTU_97_2067	0	0	0	0	0	1	0	0	0	0	0	0	0	0	0	0	0	0	0	0	0	0	0	0	0	0	0	0	0	0	0	0	0	0	0	0	0	0	0	0	0	0	0	0	0	0	0	0	0
OTU_97_2068	101	0	0	0	0	0	6	1	0	0	0	0	2	0	0	0	0	0	0	0	0	0	2	0	0	11	0	0	0	0	3	0	0	113	0	5	0	1	0	0	8	0	0	2	2	1	6	4	0
OTU_97_2069	0	0	0	0	0	0	0	0	0	0	0	0	0	0	0	0	0	0	0	0	0	0	0	0	0	0	0	0	0	0	0	0	5	0	4	0	28	0	1	0	0	0	0	0	0	0	0	1	0
OTU_97_207	0	0	0	6	28	12	0	0	0	0	34	0	0	0	0	0	0	0	0	0	0	0	0	0	0	0	0	0	0	0	0	0	0	0	0	0	0	0	0	0	0	0	0	0	0	0	0	1	0
OTU_97_2070	0	0	0	0	0	0	35	0	0	0	0	0	0	0	17	0	0	0	0	0	0	0	0	0	0	0	0	0	0	0	0	0	0	48	0	0	0	0	0	0	0	0	0	0	0	0	0	0	0
OTU_97_2071	0	0	0	0	0	0	0	0	0	0	0	0	0	0	0	0	0	0	0	0	0	0	0	0	0	0	0	0	0	0	0	0	0	2	0	0	0	0	0	0	0	0	0	0	0	0	0	0	0
OTU_97_2072	0	0	0	0	0	0	0	0	0	0	0	0	0	1	0	0	0	0	0	0	0	0	0	0	0	0	0	0	0	0	0	0	0	0	2	0	0	3	0	0	0	0	0	0	0	0	0	0	0
OTU_97_2074	0	0	0	0	0	0	0	0	0	0	0	0	0	0	0	0	0	0	0	0	0	0	0	0	0	0	0	0	0	0	0	0	0	2	0	0	0	0	0	0	3	0	0	0	0	0	0	0	0
OTU_97_2075	0	0	0	0	0	0	0	0	0	0	0	0	0	0	0	0	0	0	0	0	0	0	0	0	0	0	0	0	0	0	0	0	0	8	0	0	0	0	0	0	0	0	0	0	0	0	0	0	0
OTU_97_2076	0	15	0	0	0	4	0	0	0	0	0	0	2	0	0	0	7	0	0	0	2	0	0	0	0	0	0	0	0	34	0	0	0	0	10	0	1	0	0	0	2	0	2	0	0	0	0	0	0
OTU_97_2079	0	0	0	0	0	0	0	0	0	0	0	0	0	0	0	0	0	0	0	0	0	0	0	0	0	0	0	0	0	0	0	0	0	1	5	0	2	13	0	0	0	0	0	2	3	0	0	0	0
OTU_97_208	57	18	22	43	206	62	2	60	18	36	5	38	22	7	13	188	11	56	7	10	16	26	93	41	48	15	0	7	19	6	6	36	13	43	15	40	86	5	735	34	22	9	0	6	2	5	11	42	31
OTU_97_2080	0	0	0	0	0	0	0	0	0	0	0	0	0	0	0	0	0	34	0	0	0	0	0	0	22	0	0	0	3	0	0	0	0	0	10	0	0	0	16	0	0	0	0	1	0	0	0	0	0
OTU_97_2081	0	0	0	0	0	0	0	0	0	0	0	0	0	0	0	0	0	0	0	1	0	0	0	0	0	0	0	0	3	0	0	0	0	4	0	0	0	0	0	34	0	0	0	0	0	0	0	0	0
OTU_97_2082	0	0	0	0	0	0	0	0	0	0	0	2	0	0	0	0	0	0	0	0	0	0	0	0	0	0	1	1	4	0	0	1	0	3	0	9	0	0	0	1	0	3	0	0	0	0	2	0	0
OTU_97_2083	0	0	0	0	0	0	0	0	0	0	0	0	0	0	0	0	0	0	0	0	0	0	0	0	0	0	0	0	0	0	0	0	0	0	0	1	0	0	0	0	3	0	0	0	0	0	0	0	0
OTU_97_2085	0	0	0	0	0	0	0	0	0	0	0	0	0	0	0	0	0	0	20	0	8	0	0	0	0	9	0	0	0	0	0	0	0	0	0	41	0	0	0	0	0	0	0	0	0	0	0	0	0
OTU_97_2086	0	0	0	0	0	0	0	0	0	0	0	0	0	0	0	0	0	0	0	0	0	0	0	0	0	0	0	0	0	0	0	0	0	0	0	5	0	0	0	0	0	0	0	0	0	0	0	0	0
OTU_97_2087	14	61	18	325	2632	26	7	0	84	5	26	270	1	26	3	31	241	48	4	62	20	202	38	128	3	18	90	57	1	56	392	54	27	3	159	1	227	197	14	90	4	17	6	2	4	0	190	411	43
OTU_97_2088	0	0	0	241	0	0	38	0	0	0	0	0	0	0	0	0	0	0	0	0	0	0	0	6	0	0	0	0	0	0	1	0	0	0	0	0	1	3	0	0	0	0	3	0	3	0	0	0	0
OTU_97_209	0	0	0	0	4	0	0	0	0	0	0	0	0	0	0	0	0	1	0	0	0	0	0	0	0	0	7	0	0	0	0	0	0	0	0	0	0	0	0	1	0	0	0	0	0	0	4	0	0
OTU_97_2090	0	0	0	0	0	0	0	0	0	0	0	0	0	0	0	0	0	0	0	0	0	0	0	0	0	0	0	0	0	0	0	0	0	0	0	0	8	5	0	0	0	0	0	0	0	0	0	0	0
OTU_97_2091	0	0	0	0	0	0	0	0	0	0	0	0	0	0	0	0	0	0	0	0	0	0	0	0	0	0	0	0	0	0	0	0	0	0	0	0	13	0	0	0	0	0	0	0	0	0	0	0	0
OTU_97_2093	0	0	0	0	0	0	0	0	0	0	0	0	0	0	0	0	0	0	0	0	0	0	0	0	0	0	0	0	0	0	0	0	0	0	0	0	1	0	0	0	0	0	0	5	3	0	0	0	0
OTU_97_2094	0	0	0	0	0	0	5	0	0	0	0	0	0	0	0	0	0	0	0	0	0	0	0	0	0	0	0	0	0	0	0	0	0	0	0	0	50	3	0	0	0	0	0	0	34	0	0	0	0
OTU_97_2096	0	0	0	0	0	0	0	0	0	0	0	0	0	0	0	0	0	0	0	0	0	0	0	0	0	0	0	0	0	0	0	0	0	0	0	0	0	1	0	0	8	0	2	0	0	4	0	0	0
OTU_97_2097	0	0	0	0	0	0	0	0	0	0	0	0	0	0	0	0	0	0	0	0	0	0	0	0	0	0	0	0	0	0	0	0	0	0	0	0	0	0	4	0	0	0	0	0	0	0	0	0	0
OTU_97_2098	0	0	4	8	2	6	0	26	0	0	0	10	15	0	9	10	0	0	3	4	0	2	12	4	18	25	0	33	27	0	0	4	0	0	1	0	0	0	2	4	0	0	0	14	0	0	2	0	0
OTU_97_2099	0	0	0	0	0	0	29	0	0	0	0	0	0	0	0	0	0	0	0	0	0	0	0	0	0	0	0	0	0	0	0	0	0	3	5	0	1	97	39	0	0	0	0	0	12	0	0	0	0
OTU_97_21	0	0	0	0	0	0	0	0	0	0	6	0	0	0	0	0	0	0	0	0	7	0	0	0	0	0	0	0	0	0	0	2	0	0	0	0	0	0	0	2	0	0	0	0	0	1	1	0	0
OTU_97_210	0	0	0	0	15	0	0	25	0	0	0	0	0	0	1	29	0	0	0	0	0	0	0	0	0	8	1	7	0	0	2	0	0	69	0	0	0	1	0	0	0	0	0	0	8	2	0	1	0
OTU_97_2100	0	0	0	0	0	0	0	0	0	0	0	0	0	0	0	0	0	0	0	0	0	0	0	0	0	0	0	0	0	0	0	0	0	0	0	0	0	0	3	0	0	0	0	0	2	0	0	0	0
OTU_97_2102	0	0	0	0	0	0	0	0	0	0	0	0	0	0	0	0	0	0	0	0	0	0	0	0	0	0	0	0	0	0	0	0	0	0	0	0	0	0	0	1	0	0	0	5	0	0	1	0	0
OTU_97_2103	0	0	0	0	0	0	0	0	0	0	0	0	0	0	0	0	0	0	0	0	0	0	0	0	0	0	0	0	0	0	0	0	0	0	0	0	10	0	0	0	0	0	0	0	0	0	0	0	0
OTU_97_2104	0	0	0	0	0	0	0	0	0	0	0	0	0	0	0	0	0	0	0	0	0	0	0	0	0	0	0	0	0	0	0	0	0	0	0	0	0	0	5	0	0	0	0	2	0	0	0	0	4
OTU_97_2105	0	0	0	0	0	0	0	0	0	0	0	0	0	0	0	0	0	0	0	0	0	0	0	0	0	0	0	0	0	0	0	0	0	0	0	0	0	0	0	10	0	0	0	0	0	0	0	0	0
OTU_97_2106	0	0	0	0	0	0	0	0	0	0	0	0	0	0	0	0	0	0	0	0	0	0	0	0	0	0	0	0	0	0	0	0	0	0	0	0	0	0	0	0	9	0	0	0	0	0	0	0	0
OTU_97_2107	0	0	0	0	0	0	0	0	0	6	0	0	0	0	0	0	0	0	0	0	0	0	0	0	0	0	0	0	0	0	0	0	0	0	0	0	0	0	0	0	3	0	0	0	0	0	0	0	0
OTU_97_2108	3	1	2	24	50	32	30	162	4	41	220	95	27	550	19	2	18	0	56	3	7	14	146	18	21	13	21	4	115	120	17	15	10	40	0	12	2	24	20	8	5	12	307	3	44	13	323	39	20
OTU_97_211	0	0	23	4	0	0	0	0	7	54	0	12	4	4	29	0	6	8	2	0	0	0	52	0	1	9	0	5	38	0	0	1	0	0	1	2	0	0	0	10	10	0	68	23	3	48	17	1	0
OTU_97_2110	1	0	0	0	0	0	0	0	0	0	0	4	4	0	0	0	0	0	0	8	0	0	0	0	0	25	0	0	0	0	0	0	0	0	0	2	0	6	0	0	10	6	0	0	2	0	0	2	0
OTU_97_2112	0	0	0	0	0	0	0	0	0	0	0	0	0	0	0	0	0	0	0	0	0	0	0	0	0	0	0	0	0	0	0	0	0	0	0	0	0	0	0	0	0	29	0	0	0	0	0	0	0
OTU_97_2113	0	0	0	0	0	0	0	0	0	0	0	0	0	0	0	0	0	0	0	0	0	0	0	0	0	0	0	0	0	23	0	0	0	0	0	0	0	0	0	0	0	7	0	0	0	0	0	0	0
OTU_97_2114	0	0	0	0	0	0	0	0	0	0	0	0	0	0	0	0	0	0	0	0	0	0	0	0	0	0	0	0	0	0	0	0	0	0	0	0	0	0	0	0	0	16	0	0	0	0	0	0	0
OTU_97_2115	0	0	0	0	0	0	0	0	0	0	0	0	0	0	0	0	0	0	0	0	0	0	0	0	0	0	0	0	0	0	0	0	0	0	0	0	0	0	0	0	0	0	8	0	0	0	0	0	0
OTU_97_2116	0	0	0	0	0	0	0	0	0	0	0	0	0	0	0	0	0	0	0	0	0	11	0	0	0	0	0	0	0	0	0	0	0	0	0	0	0	0	0	0	7	0	6	0	0	0	0	3	0
OTU_97_2117	0	0	0	0	0	0	0	0	0	0	0	0	0	0	0	0	0	0	0	0	0	0	0	0	0	0	0	0	0	0	0	0	0	0	0	0	0	0	0	0	17	0	0	0	0	0	0	0	0
OTU_97_2118	0	0	0	0	0	0	0	0	0	0	0	0	0	0	0	0	0	0	0	0	0	0	0	0	0	0	0	0	0	0	0	0	0	0	0	0	0	0	0	0	0	0	57	0	0	0	0	0	0
OTU_97_2119	0	0	0	0	0	0	0	0	0	0	0	0	0	0	0	0	0	0	0	0	0	0	0	0	0	0	0	0	0	0	0	0	0	0	0	0	0	0	0	0	0	0	6	0	0	0	0	0	0
OTU_97_212	35	9	65	5	0	0	0	6	5	1	0	0	13	0	0	0	59	136	2	2	0	2	0	2	1	0	0	2	21	0	4	0	0	1	0	44	0	0	2	11	0	16	0	0	0	3	0	3	27
OTU_97_2121	8	0	0	0	7	0	0	1	0	1	0	0	0	4	0	2	2	2	0	0	0	1	0	1	0	0	0	1	0	0	2	5	0	0	0	0	0	0	0	0	0	0	0	22	0	0	0	0	0
OTU_97_2122	0	0	0	0	0	0	0	0	0	0	0	0	0	0	0	0	0	0	0	0	0	0	0	0	0	0	0	0	0	0	0	0	0	0	0	0	0	0	0	0	0	0	9	0	0	0	0	0	0
OTU_97_2123	0	0	0	3	0	22	5	0	0	17	0	4	41	14	1	0	8	8	0	0	0	0	13	66	0	0	1	0	0	22	6	1	3	6	7	23	0	0	7	0	15	2	0	0	10	7	10	8	4
OTU_97_2124	0	0	0	0	0	0	5	0	0	0	0	0	0	0	0	0	0	0	0	2	1	0	0	0	0	0	0	0	0	0	0	8	0	0	0	0	12	0	0	0	0	0	0	0	3	0	7	0	0
OTU_97_2125	0	0	0	0	0	0	0	0	0	0	0	0	0	0	0	0	0	0	0	0	0	0	0	0	0	0	0	0	0	0	0	0	0	0	0	0	0	0	0	0	0	0	0	0	0	5	0	0	0
OTU_97_2126	3	0	0	0	8	0	0	0	0	0	0	0	0	0	0	0	0	0	0	0	0	0	0	0	0	0	0	0	0	0	2	0	0	0	0	0	0	0	0	0	0	0	0	0	0	13	2	0	0
OTU_97_2127	0	0	0	0	0	0	0	0	0	0	0	0	0	0	0	0	0	0	0	0	0	0	2	0	0	0	0	0	0	0	0	0	0	0	0	0	0	0	0	0	0	0	0	0	0	2	1	0	0
OTU_97_2128	0	0	0	0	0	0	0	0	0	0	0	0	0	0	0	0	0	0	0	0	0	0	0	0	0	0	0	0	0	0	0	0	0	0	0	0	0	0	0	0	0	0	0	0	0	0	0	0	0
OTU_97_2129	0	0	0	0	0	22	0	0	0	0	13	0	0	0	0	42	2	4	28	0	0	0	2	0	0	0	0	0	0	0	2	3	0	0	0	0	0	0	0	6	9	3	0	0	0	10	5	0	0
OTU_97_2130	0	0	0	0	0	0	0	0	0	0	0	0	0	2	0	0	0	0	0	0	0	0	0	0	0	0	0	0	0	0	0	0	0	0	0	0	0	0	0	0	0	0	0	0	8	0	0	0	0
OTU_97_2131	0	0	0	0	3	0	0	0	0	6	0	0	0	0	0	0	0	0	0	0	0	0	0	0	4	0	0	1	0	0	0	0	0	0	5	0	0	0	0	0	0	0	10	0	0	4	0	0	0
OTU_97_2134	0	0	0	0	0	0	0	0	0	0	0	0	0	0	0	0	0	0	0	0	0	0	0	0	0	0	0	0	0	0	0	0	0	0	0	0	0	0	0	0	0	0	0	0	0	4	0	0	0
OTU_97_2135	0	0	0	1	0	0	0	0	0	0	0	0	0	0	0	0	0	2	0	0	0	0	0	0	0	0	0	0	0	0	0	0	0	0	0	0	0	0	0	0	0	0	0	0	1	0	0	0	0
OTU_97_2136	0	0	0	0	0	0	0	5	0	0	0	0	0	0	5	0	0	0	0	0	0	0	0	0	0	0	0	0	0	0	0	0	0	0	0	0	0	0	0	0	0	0	0	0	0	0	0	0	0
OTU_97_2137	0	0	0	0	0	0	0	0	0	0	0	0	0	0	0	0	0	0	0	0	0	0	0	0	0	0	0	0	0	0	0	0	0	0	0	0	0	0	0	0	0	0	0	0	0	0	0	0	9
OTU_97_2138	0	0	0	0	0	0	0	0	0	0	0	0	0	0	0	0	0	2	0	0	14	0	0	0	0	0	0	2	6	0	0	12	32	6	0	1	0	97	0	0	1	34	0	0	0	3	0	0	0
OTU_97_2139	0	0	0	0	0	0	0	0	0	0	0	0	0	0	0	0	0	0	0	0	0	0	0	0	0	0	0	0	0	0	0	0	0	0	0	0	0	0	0	0	0	0	0	0	0	0	0	0	0
OTU_97_214	0	0	0	0	8	0	4	0	0	4	0	0	0	0	0	0	0	0	0	0	0	0	0	0	0	0	0	0	0	0	0	0	0	0	0	0	0	0	0	1	5	0	2	0	0	0	0	0	0
OTU_97_2140	0	0	0	0	0	0	0	0	0	0	0	0	0	0	0	0	0	0	0	1	0	0	0	0	0	0	0	0	0	0	0	0	0	0	0	0	0	0	0	0	0	0	0	0	0	0	0	0	0
OTU_97_2141	0	0	0	0	0	0	0	0	0	0	0	0	0	0	0	0	0	0	0	0	0	0	0	0	0	0	0	0	0	0	0	0	0	0	0	0	0	0	0	0	0	0	0	0	0	0	0	0	0
OTU_97_2142	0	0	0	0	0	0	0	0	0	0	0	0	0	0	3	0	0	0	0	0	0	0	0	0	0	0	0	0	0	0	0	2	0	0	0	0	0	0	0	0	0	0	0	0	0	0	0	0	0
OTU_97_2143	0	0	0	0	0	0	0	0	0	0	0	0	0	0	0	0	0	0	0	0	0	0	0	0	0	0	0	0	0	0	0	0	0	0	0	0	0	0	0	0	0	0	0	0	0	0	0	0	0
OTU_97_2144	0	0	0	0	0	0	0	0	0	0	0	0	0	0	0	0	0	0	0	0	0	0	0	0	0	0	0	0	0	0	0	0	0	0	0	0	0	0	0	0	0	0	0	0	0	0	0	0	0
OTU_97_2145	0	0	0	0	0	0	0	0	0	0	0	0	0	0	0	0	0	0	0	0	0	0	0	0	0	0	0	0	0	0	0	0	0	0	0	0	0	0	0	0	0	0	0	0	0	0	0	0	0
OTU_97_2147	0	218	247	6	0	6	4	2	1	166	0	10	0	4	0	1	4	0	0	13	5	10	0	0	24	5	6	0	0	0	15	13	6	9	4	9	1226	1	10	11	8	1	5	6	2	0	17	2	2
OTU_97_2148	0	0	0	0	0	0	0	0	0	0	0	0	0	0	0	0	0	0	0	0	0	0	0	0	0	0	0	0	0	0	0	0	0	0	0	0	0	0	0	0	0	0	0	0	0	0	0	0	0
OTU_97_2149	0	5	0	0	0	0	0	6	0	0	0	0	0	0	0	0	3	0	0	0	0	0	0	0	0	0	0	0	2	0	0	0	1	0	0	0	0	1	0	0	0	0	0	0	0	6	0	0	1
OTU_97_215	0	0	0	0	9	0	0	0	0	0	0	3	0	0	0	0	0	0	0	0	0	0	0	0	0	0	0	0	0	0	2	0	0	0	0	0	0	0	0	0	0	0	0	0	0	0	0	1	0
OTU_97_2150	0	0	0	0	0	0	0	0	0	0	0	0	0	0	0	0	0	0	0	0	0	0	0	0	0	0	0	0	0	0	0	0	0	0	0	0	0	0	0	0	0	0	0	0	0	0	0	0	0
OTU_97_2151	0	0	0	0	0	0	0	0	0	0	0	0	0	0	0	0	0	0	0	0	0	0	0	0	0	0	0	0	0	0	0	0	0	0	0	0	0	0	0	0	0	0	0	0	0	0	0	0	0
OTU_97_2152	0	0	0	0	0	0	0	0	0	0	0	0	0	0	0	0	0	0	0	0	0	0	0	0	0	0	0	0	0	0	0	0	0	0	0	0	0	0	0	0	0	0	0	0	0	0	0	0	0
OTU_97_2153	113	0	10	51	58	41	6	2	0	12	0	69	3	5	38	96	2	1	34	13	0	0	79	0	0	1	0	11	0	0	5	34	61	0	33	0	0	0	0	46	7	0	0	0	7	0	0	0	0
OTU_97_2155	9	0	0	0	0	0	0	0	0	0	0	0	0	0	0	0	0	0	0	0	0	0	0	0	0	0	0	0	0	0	0	0	0	0	0	0	0	0	0	0	0	0	0	0	0	0	0	0	0
OTU_97_2156	1	0	0	0	0	0	0	0	0	0	0	0	0	0	0	0	0	3	0	3	0	0	0	0	0	0	0	5	0	0	0	0	0	0	0	0	0	0	0	0	0	0	0	0	0	0	0	0	0
OTU_97_2157	0	0	5	4	34	0	0	0	1	8	70	11	0	22	0	18	0	0	7	3	0	0	3	0	0	0	17	3	253	4	18	0	8	0	0	2	4	21	14	17	10	12	295	3	1	1616	305	327	2
OTU_97_2158	2	0	0	0	0	0	0	0	0	0	0	1	0	0	0	0	0	0	0	0	0	0	0	0	0	0	0	0	0	0	0	0	0	0	0	0	0	0	0	0	0	0	0	0	0	0	0	0	0
OTU_97_2159	6	0	0	0	0	0	0	0	0	0	0	0	0	0	0	0	0	0	0	0	0	0	0	0	5	0	0	0	0	0	0	0	0	0	0	0	0	0	0	0	0	0	0	0	0	0	0	0	0
OTU_97_216	0	12	18	19	9	29	8	41	30	25	9	4	12	39	54	2	15	2	25	32	33	44	29	4	0	28	16	15	19	1	28	11	29	35	3	8	29	11	33	14	1	35	36	6	6	22	78	3	2
OTU_97_2160	1	0	0	0	0	0	0	2	0	0	0	0	0	0	0	9	0	0	0	0	0	0	0	0	0	0	0	0	0	0	0	0	0	0	0	0	0	0	0	0	0	0	0	0	0	0	0	0	0
OTU_97_2161	0	0	0	3	0	0	0	0	19	0	0	0	3	3	1	0	1	0	0	5	0	11	0	0	0	0	6	0	0	0	12	9	0	6	0	3	0	0	0	1	0	0	8	5	0	5	3	0	0
OTU_97_2162	12	0	0	0	0	0	0	0	0	0	0	0	0	0	0	0	0	0	0	0	0	0	3	0	0	0	0	0	0	0	0	0	0	0	0	0	0	0	0	0	0	0	0	0	0	0	0	0	0
OTU_97_2163	20	2	0	19	0	0	0	1	0	0	4	0	0	1	0	0	0	0	0	2	0	0	0	6	0	0	3	0	0	0	0	0	105	0	0	0	0	0	10	0	0	0	96	0	0	1	2	0	0
OTU_97_2164	6	0	0	0	0	0	0	0	0	0	0	0	0	0	0	0	0	0	0	0	0	0	0	0	0	0	0	0	0	0	0	0	0	0	0	0	0	0	0	0	0	0	0	0	0	0	0	0	0
OTU_97_2165	5	0	0	0	0	0	0	0	0	0	0	0	0	0	0	0	0	0	0	0	0	0	0	2	0	0	7	0	0	0	0	0	0	0	0	0	0	0	0	0	0	0	0	0	0	0	0	0	0
OTU_97_2166	4	246	9	0	0	19	3	0	50	6	35	0	1	24	3	2	49	3	0	13	33	80	0	361	0	20	7	4	0	0	203	3	13	24	730	0	24	9	7	133	0	1	130	0	5	1	0	0	0
OTU_97_2167	6	0	0	0	0	0	0	0	0	0	0	0	0	0	0	0	0	0	0	0	0	0	0	0	0	0	0	0	0	0	0	0	0	0	0	0	0	0	0	0	0	0	0	0	0	0	0	0	0
OTU_97_2168	2	0	0	0	0	0	0	0	0	0	0	0	0	0	0	0	0	0	0	0	0	0	0	0	3	3	0	0	0	0	0	1	0	0	0	0	0	0	0	0	1	0	0	0	0	0	0	0	0
OTU_97_2169	3	0	0	5	0	0	0	0	0	0	0	0	0	0	0	0	0	2	0	0	0	0	0	0	0	0	0	0	0	0	0	0	0	0	0	0	0	0	0	0	0	0	0	0	0	0	0	0	0
OTU_97_2170	11	0	0	0	0	0	0	0	0	0	0	0	0	0	0	0	0	0	0	5	0	2	0	0	0	0	0	0	0	0	0	0	3	0	0	0	0	0	0	0	0	0	0	0	0	0	0	0	0
OTU_97_2171	7	0	0	0	0	0	8	0	0	0	0	0	0	0	0	0	0	1	0	0	0	0	0	0	0	0	4	0	0	0	0	0	0	0	0	0	0	0	0	0	0	0	0	0	0	0	0	0	5
OTU_97_2172	19	0	0	0	24	0	0	0	0	0	0	0	0	0	0	7	0	0	0	0	0	0	0	0	0	0	0	0	0	0	0	0	0	0	0	0	0	0	0	0	0	0	0	0	0	0	0	0	0
OTU_97_2173	2	0	0	0	0	0	0	0	0	0	0	0	0	0	0	0	0	0	0	0	0	0	0	0	0	0	0	0	0	0	0	0	0	4	0	0	0	0	0	0	0	0	0	0	0	0	0	0	0
OTU_97_2175	0	6	0	0	0	0	0	0	0	0	0	0	0	0	2	0	0	0	0	0	0	0	0	0	0	0	0	0	12	0	0	0	0	0	0	0	0	0	0	0	0	0	0	0	1	0	0	0	0
OTU_97_2177	5	2	0	1	1	0	0	0	0	18	0	0	1	0	10	0	0	0	0	0	0	2	9	4	5	11	1	5	0	0	12	0	2	2	0	2	3	0	3	7	0	0	7	0	0	6	9	6	7
OTU_97_2179	0	2	0	1	0	22	0	0	1	0	0	0	0	0	0	0	0	0	0	1	0	0	0	0	0	7	1	0	0	0	0	0	39	0	1	0	0	0	2	18	7	0	0	0	0	0	0	0	0
OTU_97_2180	0	10	0	0	0	0	0	0	0	0	0	0	0	0	0	0	0	0	0	0	0	0	0	0	0	0	0	0	0	0	0	0	0	0	0	0	0	0	0	0	0	0	0	0	0	0	0	0	0
OTU_97_2181	4	0	0	1	0	0	0	0	0	0	0	0	0	0	0	0	0	0	6	0	0	0	0	0	0	0	0	0	0	0	0	0	0	0	0	0	0	0	0	0	6	0	0	0	0	0	0	0	0
OTU_97_2182	0	2	0	0	0	0	6	0	0	0	0	0	0	0	0	0	0	0	0	0	0	0	0	0	0	0	0	0	0	0	0	0	0	0	0	0	0	0	0	0	0	0	0	0	0	0	0	0	0
OTU_97_2183	0	0	0	0	0	0	0	4	0	0	0	0	0	0	0	0	0	0	0	4	0	0	0	0	0	0	0	0	0	0	0	0	0	0	4	0	0	0	0	0	1	0	0	0	0	0	0	0	0
OTU_97_2184	0	12	0	6	0	6	0	21	0	33	0	0	0	0	0	0	1	0	0	0	5	3	0	4	0	0	18	0	2	0	3	0	8	6	5	6	10	3	16	1	4	3	0	5	4	49	11	0	0
OTU_97_2185	0	2	0	0	0	0	0	0	1	0	0	0	0	0	0	0	3	0	0	0	0	0	0	0	0	0	0	0	0	0	9	0	0	0	0	0	0	0	1	0	0	0	0	0	0	0	0	0	0
OTU_97_2186	0	0	0	0	0	0	0	0	0	0	0	0	0	0	0	0	0	0	0	2	0	0	0	0	0	10	0	0	0	0	0	0	0	0	0	0	0	0	0	0	0	0	0	0	0	0	0	0	0
OTU_97_2187	0	8	0	2	0	7	0	0	0	0	0	0	0	0	0	0	3	0	0	0	0	0	0	0	1	0	0	0	5	0	11	0	1	0	1	0	0	0	0	0	0	0	0	0	0	0	0	0	0
OTU_97_2188	0	15	0	0	11	0	0	0	0	0	0	12	0	0	0	0	0	0	0	0	3	0	0	0	0	0	0	0	0	1	0	0	0	0	1	0	0	0	0	0	0	0	0	0	0	0	3	2	0
OTU_97_2189	0	123	0	26	12	0	0	0	55	2	8	114	0	31	0	0	59	2	16	21	295	74	17	0	5	24	10	9	2	155	75	3	5	0	26	0	1	0	14	49	0	0	0	0	0	0	120	11	8
OTU_97_219	0	0	0	0	3	0	0	0	1	0	0	0	0	0	0	2	0	0	0	0	0	0	0	0	0	0	0	0	0	0	0	0	1	0	0	0	0	0	0	0	0	6	0	0	0	0	0	0	0
OTU_97_2190	30	0	12	0	0	0	0	0	0	0	0	0	0	3	0	0	2	0	3	2	0	10	0	0	0	0	0	7	0	0	0	0	1	0	1	0	0	0	3	0	0	0	0	0	0	0	1	0	0
OTU_97_2191	0	0	14	0	0	0	0	0	0	0	0	0	0	0	0	0	0	0	0	0	0	0	0	0	0	0	0	0	0	0	0	0	0	0	0	0	0	0	0	0	0	0	0	0	0	0	0	0	0
OTU_97_2192	0	2	2	1	2	0	0	0	0	3	0	0	0	1	0	0	1	0	0	0	2	0	0	0	0	0	0	0	0	0	0	0	0	0	0	0	1	0	0	0	0	0	0	0	0	0	0	0	0
OTU_97_2193	0	3	1	0	0	0	5	0	1	0	0	9	0	0	0	0	1	0	0	0	0	0	0	1	0	0	1	1	7	0	1	3	0	0	0	0	0	0	0	0	0	0	0	1	1	0	0	0	0
OTU_97_2194	0	0	13	0	0	0	0	0	0	0	0	0	0	0	0	0	0	0	0	0	0	0	0	0	0	0	0	0	0	0	0	0	0	0	0	0	0	0	0	0	0	0	0	0	0	0	0	0	0
OTU_97_2195	0	2	0	3	0	0	0	0	2	4	6	1	0	0	0	0	0	0	3	0	1	0	1	0	2	0	5	0	0	0	0	0	0	0	0	0	0	0	0	0	0	0	2	0	0	0	0	0	2
OTU_97_2196	0	0	5	0	0	0	0	0	0	0	0	0	0	1	0	0	0	0	0	0	0	0	0	8	3	0	0	0	0	0	3	0	0	0	0	0	0	0	0	0	0	0	0	0	0	0	0	0	0
OTU_97_2198	2	0	18	5	0	15	0	7	2	0	0	6	0	9	7	0	5	0	22	11	0	0	17	0	52	0	0	2	13	0	2	15	18	0	0	0	0	0	0	2	7	5	11	3	0	8	6	0	0
OTU_97_2199	0	0	8	0	0	0	0	0	0	0	0	0	4	0	0	0	0	0	0	0	0	0	0	0	0	0	0	0	0	0	0	0	0	0	0	0	0	0	0	0	0	0	0	0	0	0	0	0	0
OTU_97_22	0	1	0	0	0	0	0	0	1	0	0	0	0	0	0	0	0	0	0	0	0	7	0	4	0	0	0	0	1	0	2	0	0	0	0	0	1	0	0	0	0	0	0	0	0	0	0	0	0
OTU_97_2200	0	0	15	0	0	0	0	0	0	0	0	0	0	0	0	0	0	0	0	0	0	0	0	0	0	0	0	0	0	0	0	0	0	0	0	0	0	0	0	0	0	0	0	0	0	0	0	0	0
OTU_97_2201	1	12	8	0	11	0	0	0	0	1	0	1	13	0	0	1	3	6	10	5	0	0	0	0	13	9	14	1	0	0	1	1	0	0	4	4	0	0	0	9	0	0	0	0	0	0	0	2	3
OTU_97_2202	0	0	5	0	0	0	0	0	0	0	0	0	0	0	0	0	0	0	0	0	0	0	0	0	0	0	0	0	0	0	0	0	0	0	0	0	0	0	0	0	0	0	0	0	0	5	0	0	0
OTU_97_2203	0	0	3	0	0	0	0	0	0	3	0	0	0	0	1	0	0	2	0	0	0	0	0	0	1	0	0	0	0	0	0	1	0	0	0	0	0	0	0	0	0	0	0	0	0	0	0	0	0
OTU_97_2204	0	3	4	0	15	0	0	3	0	0	5	0	3	0	0	10	0	0	0	18	0	0	0	9	0	12	0	0	0	14	0	0	0	0	1	1	0	0	0	0	0	4	0	0	0	0	0	0	0
OTU_97_2205	4	0	5	0	1	0	0	0	0	0	0	0	0	5	0	0	0	2	0	0	0	0	0	0	0	0	0	0	0	0	2	0	0	0	0	0	0	0	0	0	0	0	0	0	1	0	0	0	0
OTU_97_2206	0	0	7	0	0	0	0	0	0	0	0	0	0	0	0	0	0	0	0	0	0	0	0	0	0	0	0	0	0	0	0	0	0	0	0	0	0	0	0	0	0	0	0	0	0	0	0	0	0
OTU_97_2207	0	0	2	4	0	2	0	0	0	0	0	0	0	1	0	0	0	0	0	1	7	0	0	0	0	0	0	0	0	0	0	0	0	0	1	0	0	0	0	2	2	1	0	0	0	0	0	0	0
OTU_97_2208	0	0	15	0	0	0	0	0	0	0	0	0	0	0	2	0	0	0	0	0	0	0	0	0	0	0	0	0	0	0	0	0	0	0	0	0	0	0	0	0	0	0	0	0	0	0	0	0	0
OTU_97_2209	0	0	7	0	0	0	0	0	0	1	0	0	0	0	0	0	0	0	0	0	0	0	0	0	0	0	0	0	0	0	0	0	3	0	0	0	0	0	0	0	0	0	0	0	0	0	0	0	0
OTU_97_221	0	0	0	0	0	2	0	0	5	1	0	0	0	0	4	0	2	0	0	13	2	2	0	0	0	2	0	4	6	0	2	0	0	0	0	0	0	0	3	1	0	0	0	0	0	1	0	0	1
OTU_97_2210	0	0	0	4	1	0	0	0	0	0	0	0	0	0	0	0	9	0	2	0	0	0	0	0	0	0	0	0	0	0	0	0	0	0	0	0	0	0	0	0	0	0	0	0	0	0	0	0	0
OTU_97_2211	0	0	1	0	0	1	0	0	0	0	0	0	0	0	0	0	0	0	0	0	0	2	0	0	0	0	0	0	0	0	0	0	0	0	0	0	0	0	0	0	0	0	0	0	0	0	0	0	0
OTU_97_2212	0	0	0	0	0	0	0	0	0	0	0	0	0	2	0	0	0	0	0	0	0	0	0	0	0	0	0	0	0	0	0	0	0	0	0	1	0	0	0	0	0	0	0	1	0	0	2	0	0
OTU_97_2213	0	0	4	0	0	0	0	0	0	0	0	0	0	0	4	0	2	0	0	0	0	0	0	0	0	0	0	0	0	0	0	0	0	0	0	0	0	3	0	0	0	0	0	0	0	0	0	0	1
OTU_97_2214	66	0	74	15	102	54	0	0	0	0	0	0	678	5	15	89	0	0	110	36	0	0	0	0	0	0	0	6	3	0	0	5	0	0	0	0	0	0	0	13	0	0	2	0	0	0	0	0	0
OTU_97_2215	0	0	0	15	0	0	0	0	0	0	0	0	0	0	0	0	0	0	0	0	0	0	0	0	0	0	0	0	0	0	0	0	0	0	0	0	0	0	0	0	0	0	4	0	0	0	0	0	0
OTU_97_2216	0	0	0	2	0	0	0	0	0	0	0	0	0	0	0	0	0	0	0	0	0	0	0	0	0	0	0	0	0	0	0	3	0	0	0	0	0	0	0	0	0	0	0	0	0	0	0	0	0
OTU_97_2218	0	0	0	10	56	12	0	0	0	0	74	10	0	0	0	16	0	0	0	0	0	0	0	0	0	0	0	0	0	97	0	0	0	0	0	0	0	0	0	0	0	0	0	0	0	0	0	1	0
OTU_97_2219	0	2	0	1	0	0	0	0	2	1	5	0	0	2	0	0	5	2	4	0	0	0	0	0	1	2	0	0	3	0	7	0	0	3	0	1	2	1	1	1	0	3	0	0	0	2	0	0	1
OTU_97_222	0	0	0	0	12	0	0	0	0	0	0	0	0	0	0	0	0	0	0	0	7	0	0	0	0	0	0	0	0	0	0	0	0	0	0	0	0	0	0	0	0	0	0	0	0	0	0	0	0
OTU_97_2220	0	0	0	5	0	0	0	0	0	8	0	0	0	1	0	0	1	0	0	0	0	0	0	0	0	0	0	0	4	0	0	0	0	3	0	0	0	2	0	0	0	0	0	0	0	3	0	0	0
OTU_97_2222	15	0	1	7	0	0	0	1	0	8	0	5	19	4	23	0	0	10	25	0	5	6	21	0	8	29	1	0	14	0	0	10	0	0	0	11	0	0	0	0	2	0	0	0	0	4	2	2	0
OTU_97_2224	0	0	0	0	0	0	0	0	0	0	0	0	0	0	0	0	3	0	0	10	0	4	4	3	0	0	1	0	0	0	0	0	1	0	15	0	0	7	4	0	1	9	0	11	3	0	1	1	5
OTU_97_2225	0	0	0	0	2	0	3	14	0	3	0	0	0	0	0	0	0	8	0	0	0	0	0	2	6	0	0	4	0	0	0	1	0	6	0	3	0	0	0	0	23	3	0	0	0	0	11	0	0
OTU_97_2227	0	0	0	1	0	3	0	0	5	0	37	0	6	0	0	0	2	9	1	7	0	2	0	0	2	0	0	3	0	0	0	0	0	0	0	0	0	0	2	1	0	0	0	0	0	2	5	0	2
OTU_97_2229	0	0	0	0	0	0	2	0	0	0	0	0	0	6	0	0	0	0	4	0	0	0	0	0	1	8	6	16	5	0	0	0	7	0	0	0	0	0	0	1	0	4	0	0	0	0	0	0	5
OTU_97_2230	0	0	12	1	0	0	0	0	0	0	0	6	0	0	1	0	0	0	8	2	0	1	0	0	0	5	9	0	2	11	28	0	0	5	0	0	0	0	0	2	0	16	0	0	0	0	0	2	0
OTU_97_2231	0	0	0	3	0	0	0	0	9	0	0	0	0	0	0	0	0	0	0	0	0	0	0	0	0	0	0	0	0	0	0	0	0	0	0	0	0	0	0	0	0	0	0	0	0	0	0	0	0
OTU_97_2232	0	0	0	0	2	0	0	0	4	0	0	0	12	0	0	0	28	0	0	0	0	597	0	0	0	0	0	0	0	0	111	0	0	0	3	0	2	0	0	0	0	0	0	0	0	0	0	1	0
OTU_97_2233	0	0	0	0	2	0	0	0	0	0	0	0	0	0	0	0	0	0	0	0	0	0	0	0	0	3	0	0	0	0	0	0	0	0	0	0	0	0	0	3	0	0	0	0	0	0	0	0	0
OTU_97_2234	0	0	0	0	0	12	0	0	0	1	220	9	0	0	0	0	0	0	0	0	0	0	0	0	0	16	8	0	4	0	0	6	3	4	1	3	0	3	2	0	0	0	0	0	0	0	0	3	19
OTU_97_2235	0	0	0	0	4	0	4	0	0	0	0	15	0	0	0	0	0	0	0	1	0	0	0	5	0	0	0	0	2	1	0	0	0	3	0	0	2	4	4	0	7	14	0	16	1	0	0	0	0
OTU_97_2237	0	0	0	0	0	1	0	0	0	0	0	0	4	0	0	0	0	0	0	0	0	0	0	0	0	0	0	1	0	0	5	0	0	0	0	0	0	0	0	0	0	0	0	0	0	0	1	0	0
OTU_97_2239	3	0	1	0	0	17	0	0	0	0	0	0	3	0	0	0	0	5	0	0	0	3	0	0	0	0	0	0	0	0	0	3	0	0	0	0	0	0	0	0	0	0	0	0	0	0	0	0	0
OTU_97_224	52	214	0	5	55	2	0	0	0	2	0	5	52	0	0	0	1	23	215	26	0	0	2	2	23	10	0	12	0	19	0	1	4	0	0	100	0	3	0	27	8	0	0	0	0	0	0	8	0
OTU_97_2240	0	0	0	0	0	2	0	0	0	0	5	0	0	0	0	0	0	0	0	0	1	0	0	0	0	0	0	0	0	0	0	1	0	0	0	0	0	0	0	0	1	0	0	0	0	0	0	0	0
OTU_97_2241	0	0	0	0	8	0	0	0	0	0	0	0	0	0	0	0	0	0	0	0	0	0	0	0	0	0	0	0	1	0	0	0	1	0	0	0	0	0	0	0	2	0	0	0	0	0	0	0	0
OTU_97_2242	0	0	0	14	17	15	0	11	39	0	0	0	4	0	3	35	0	0	0	0	0	0	0	2	0	0	0	0	0	0	1	0	0	0	0	0	0	0	2	13	0	6	0	4	0	44	0	1	0
OTU_97_2244	0	0	0	0	0	8	0	0	0	0	0	0	0	0	0	0	0	0	0	0	0	0	0	0	0	0	0	0	0	0	0	0	0	0	0	0	0	0	0	0	0	0	0	0	0	0	0	0	0
OTU_97_2245	0	0	0	0	0	3	0	0	0	0	0	0	0	0	0	0	0	0	0	0	0	0	0	0	5	0	0	0	0	0	0	0	0	0	0	0	0	0	0	0	0	0	0	1	0	1	0	0	0
OTU_97_2246	0	0	0	0	0	4	0	0	0	0	0	0	0	0	0	0	0	0	0	0	0	0	0	0	0	0	0	0	0	0	0	0	0	0	0	0	0	0	0	0	4	0	0	0	0	0	0	0	0
OTU_97_2247	0	0	0	0	0	72	0	0	0	0	0	0	0	0	0	0	0	0	0	0	0	0	0	0	0	0	0	0	0	0	0	0	0	0	0	0	0	0	0	1	0	0	0	0	0	0	0	0	0
OTU_97_2249	0	0	0	0	0	2	0	0	0	0	0	0	0	0	0	0	11	7	0	0	24	14	0	0	0	0	0	0	1	0	13	0	0	0	0	6	0	0	0	0	0	16	0	0	0	8	0	0	0
OTU_97_225	0	0	0	0	0	8	0	0	0	0	7	0	0	0	0	0	0	0	0	0	0	0	0	0	0	0	0	0	0	0	0	0	0	0	0	0	0	0	0	0	0	0	0	0	0	0	0	0	0
OTU_97_2250	0	0	0	0	0	0	0	13	0	16	0	22	0	0	0	20	0	3	0	0	0	0	3	0	0	0	0	17	0	0	23	64	0	1	0	0	0	0	0	6	0	0	0	0	0	0	0	0	106
OTU_97_2252	11	25	18	22	21	19	11	26	6	15	3	4	34	53	58	48	21	29	39	28	13	3	12	0	23	20	3	12	70	30	24	24	6	3	10	8	0	11	14	24	77	0	17	1	2	14	25	14	8
OTU_97_2253	0	0	0	0	0	13	0	0	0	0	0	0	0	0	0	0	0	0	0	0	0	4	0	0	0	0	0	0	0	0	0	0	0	0	0	0	0	0	0	0	0	0	0	0	0	0	0	0	0
OTU_97_2256	0	0	0	0	0	0	5	0	0	0	0	0	0	0	0	0	0	0	0	0	0	0	0	0	0	0	0	0	0	0	0	0	0	0	0	0	1	0	0	0	0	0	0	0	3	0	0	0	0
OTU_97_2257	0	0	0	0	0	0	5	0	0	0	0	0	0	0	0	0	0	0	1	0	0	0	0	0	0	0	0	0	0	0	0	0	0	0	0	0	0	0	0	0	0	0	0	1	0	0	0	0	0
OTU_97_2258	0	4	0	0	0	0	23	0	0	0	0	0	0	0	0	0	0	0	0	0	0	0	0	0	0	0	0	0	0	0	0	0	0	0	0	0	13	0	0	0	0	0	0	0	0	0	0	0	0
OTU_97_2259	5	108	0	0	117	0	0	4	0	0	0	39	45	1	2	0	0	8	0	2	39	0	1	50	0	1	46	0	16	77	0	0	0	23	0	1	0	25	0	0	26	18	5	3	0	0	1	17	9
OTU_97_226	0	0	0	0	0	2	0	0	0	0	0	0	0	0	0	0	1	0	0	0	0	0	0	0	0	0	4	0	0	0	8	0	0	0	0	0	0	0	0	0	0	0	6	0	0	0	0	0	0
OTU_97_2260	3	2	0	0	0	11	2	0	26	0	44	0	15	3	2	0	19	3	3	2	7	1	0	2	0	0	42	17	43	0	71	0	0	1	0	2	9	1	0	0	0	0	2	14	5	0	9	13	0
OTU_97_2261	0	0	0	0	0	0	3	0	0	0	0	0	0	0	2	0	0	0	0	0	0	0	0	0	0	0	0	0	0	0	0	0	0	0	0	0	0	0	0	0	0	0	0	0	0	0	0	0	0
OTU_97_2262	0	3	0	0	0	0	3	0	0	0	0	0	0	0	0	0	0	0	1	0	0	0	0	0	0	0	6	0	0	0	0	0	0	0	0	0	0	0	0	0	0	0	0	0	0	0	1	0	0
OTU_97_2263	0	0	0	0	0	0	2	0	0	0	0	0	0	0	0	0	0	0	0	0	0	0	0	0	0	6	0	0	0	0	4	0	0	0	0	0	0	0	0	0	0	0	0	0	0	0	0	0	0
OTU_97_2264	0	0	0	0	0	0	16	0	0	0	0	6	0	0	0	0	0	0	0	0	0	0	0	0	0	0	0	0	0	0	3	0	0	0	0	0	0	0	0	0	0	0	0	0	0	0	0	0	0
OTU_97_2265	0	0	0	0	0	0	12	0	0	0	0	0	0	0	0	0	0	0	0	0	0	0	0	0	0	0	0	0	0	0	0	0	0	0	0	0	0	0	0	0	0	0	0	0	0	0	0	0	0
OTU_97_2266	6	0	0	1	0	0	1	0	2	0	10	0	0	2	0	0	0	0	0	2	0	0	0	0	2	3	0	0	3	0	0	3	4	3	0	2	0	4	0	1	25	5	0	4	1	1	1	5	0
OTU_97_2268	0	0	0	0	0	0	0	5	0	0	0	0	0	0	0	0	0	0	0	0	0	0	0	0	0	0	0	0	0	0	0	0	0	0	0	0	0	0	0	0	0	5	0	0	0	0	0	0	0
OTU_97_2269	0	0	0	0	0	0	5	1	0	0	0	0	0	0	0	0	0	0	0	0	0	0	0	0	0	0	0	0	0	0	0	0	0	0	0	0	0	3	3	0	0	0	0	0	0	0	0	0	0
OTU_97_227	0	0	0	0	0	3	0	0	0	0	0	0	0	0	0	0	0	0	0	0	0	0	0	2	0	0	0	0	0	0	0	0	0	0	1	0	0	0	0	0	0	0	3	0	0	0	0	0	0
OTU_97_2270	10	0	0	3	17	0	0	4	0	0	0	0	0	0	0	0	1	0	0	1	0	9	0	0	16	0	0	2	21	0	2	0	0	0	0	2	0	1	2	0	7	119	0	0	0	22	0	0	10
OTU_97_2272	0	0	0	0	0	13	0	8	0	0	0	0	0	1	2	0	0	0	0	0	0	0	0	8	0	0	32	0	0	13	0	0	0	0	0	0	0	3	0	0	0	0	0	0	0	4	1	0	8
OTU_97_2273	0	0	0	0	0	0	0	10	0	0	0	0	0	0	0	0	0	0	0	0	0	0	0	0	0	0	0	0	0	0	0	0	0	0	0	0	0	0	0	0	0	0	0	0	0	0	0	0	0
OTU_97_2276	2	2	1	2	3	12	6	4	0	0	0	1	5	1	0	3	2	1	8	6	1	2	1	0	1	0	26	1	3	6	4	2	3	0	1	1	4	0	0	1	0	8	5	0	2	1	2	4	15
OTU_97_2277	0	0	0	0	0	0	0	3	0	0	0	0	0	0	0	0	0	0	0	0	0	0	4	0	0	0	0	0	0	0	0	0	0	0	0	0	0	0	0	0	3	0	0	0	0	0	0	0	0
OTU_97_2278	0	0	0	0	2	0	19	2	0	128	14	0	0	0	0	0	0	11	0	4	0	0	0	0	0	0	0	0	0	0	1	0	0	0	1	0	0	5	0	0	1	0	0	0	4	1	4	0	0
OTU_97_2279	5	7	0	14	0	0	0	22	1	0	21	0	6	0	12	0	0	5	27	1	2	2	0	1	1	1	0	0	5	0	0	1	1	1	5	0	0	2	1	0	3	8	17	2	10	12	4	3	0
OTU_97_228	0	10	0	0	8	3	0	0	61	6	0	0	0	11	2	16	53	0	5	15	0	8	2	8	11	0	0	0	5	1	27	5	0	18	17	0	5	0	1	0	0	0	2	8	0	8	7	1	1
OTU_97_2280	0	0	3	0	0	0	0	27	0	0	0	0	0	0	0	0	0	2	0	0	0	0	0	0	0	0	0	0	0	0	0	0	0	0	0	0	0	0	0	0	0	0	0	0	0	0	0	0	0
OTU_97_2281	0	0	0	0	0	0	11	9	0	0	0	0	1	10	3	0	0	0	0	0	0	0	0	0	0	0	0	0	0	0	0	0	4	0	0	0	1	0	0	0	0	0	0	0	1	0	0	0	0
OTU_97_2282	0	0	0	0	0	0	0	11	0	2	0	0	0	0	0	0	6	0	0	0	0	0	0	0	0	0	0	0	0	0	0	2	0	0	0	0	0	0	0	1	0	0	0	0	0	1	0	0	0
OTU_97_2284	0	0	0	0	0	7	0	9	0	3	0	0	1	0	3	0	0	0	0	0	0	0	0	18	2	0	1	2	0	0	0	0	5	0	0	3	0	0	1	6	0	0	0	0	0	0	0	0	0
OTU_97_2286	0	0	0	0	0	0	0	0	0	0	0	0	0	0	218	0	0	0	0	0	0	0	0	0	0	0	3	0	0	0	0	0	0	0	2	0	0	0	0	0	0	0	0	0	0	2	0	0	0
OTU_97_2287	0	0	0	1	0	0	2	8	0	0	0	1	0	0	0	0	1	1	0	0	0	0	0	0	2	0	0	1	0	0	3	0	0	0	0	0	0	0	1	0	8	16	0	0	0	2	0	0	0
OTU_97_2288	0	0	0	0	0	0	0	0	1	0	0	0	0	0	0	0	0	0	0	0	0	0	0	0	0	0	0	1	1	0	2	0	0	0	0	0	1	0	0	1	0	1	0	0	0	0	0	0	0
OTU_97_2289	0	0	0	0	0	0	0	0	5	0	0	0	0	0	0	0	0	0	0	0	0	0	0	0	0	0	0	0	0	0	0	0	0	0	0	0	0	0	0	0	0	0	0	0	0	0	0	0	0
OTU_97_229	0	0	0	0	0	6	0	0	0	0	0	0	0	0	0	0	0	0	0	0	0	4	0	0	0	0	0	0	0	0	0	0	0	0	0	0	0	0	0	0	0	0	0	0	0	0	0	0	0
OTU_97_2290	0	0	0	0	0	0	0	0	1	0	0	0	0	0	0	0	2	2	0	0	0	0	0	0	0	0	0	0	0	0	0	0	0	0	0	0	0	0	0	0	0	1	0	0	0	1	1	0	0
OTU_97_2292	0	0	0	0	0	0	0	0	63	0	0	0	0	0	0	0	0	0	0	0	0	0	0	1	1	0	0	0	0	0	0	0	3	0	0	0	0	0	0	0	0	0	0	0	0	0	0	0	0
OTU_97_2293	0	4	0	0	0	0	0	0	10	0	0	0	0	0	0	0	0	0	0	0	0	0	0	1	0	4	0	0	0	0	0	0	0	0	1	0	0	0	0	0	0	0	0	0	0	0	0	0	0
OTU_97_2294	0	0	0	0	0	0	0	0	3	0	0	0	0	2	0	0	0	0	0	0	0	0	0	0	0	0	0	0	0	0	0	0	0	0	0	0	0	0	0	7	0	0	0	0	0	0	0	0	0
OTU_97_2296	0	1	0	32	0	0	4	34	12	0	0	0	2	0	0	19	1	0	0	7	22	5	0	2	0	0	9	0	0	0	38	15	0	0	0	0	8	1	0	7	0	0	23	0	2	1	0	0	7
OTU_97_2297	0	0	0	0	0	0	0	0	0	0	0	0	0	0	0	0	0	0	0	0	0	0	0	0	3	3	0	0	0	0	0	0	0	0	0	0	0	0	1	2	0	0	0	0	0	0	0	0	0
OTU_97_2299	0	0	0	0	0	0	0	0	4	0	0	0	0	0	0	0	0	0	0	0	0	0	0	3	0	0	0	3	0	0	0	0	0	0	0	0	0	0	0	0	0	0	0	0	0	0	0	0	0
OTU_97_23	0	1	3	0	0	0	0	0	0	0	0	4	0	0	4	0	0	0	0	2	7	0	4	0	1	5	0	0	3	0	0	0	0	0	0	0	0	0	0	3	0	0	4	0	0	0	0	0	0
OTU_97_230	0	0	0	0	0	11	0	0	0	0	0	0	0	0	0	0	0	0	0	0	0	0	0	0	0	0	0	0	0	0	0	0	0	0	0	0	9	0	0	0	0	0	3	0	0	0	0	0	0
OTU_97_2301	0	0	0	0	0	0	0	0	21	0	0	0	0	0	0	0	3	0	0	0	0	0	0	0	0	0	0	0	0	0	1	0	0	0	0	0	0	0	1	0	0	0	0	0	0	0	0	0	0
OTU_97_2302	0	0	0	0	0	0	0	0	3	0	0	0	0	0	0	0	1	0	0	0	0	0	0	2	0	0	0	0	0	0	0	0	0	0	0	0	0	0	0	0	0	0	0	0	0	0	0	0	3
OTU_97_2303	0	0	2	1	0	82	0	9	0	20	0	5	0	2	25	158	6	14	8	4	0	0	10	0	20	0	5	15	3	0	0	3	0	0	3	0	0	0	0	13	0	0	0	0	1	0	0	0	0
OTU_97_2304	0	0	0	0	0	0	0	0	8	1	0	0	0	0	0	0	0	0	0	1	0	0	0	0	0	3	0	0	0	0	0	0	0	0	0	0	0	0	0	0	0	0	0	0	0	0	0	4	0
OTU_97_2305	0	0	0	0	0	0	0	0	3	0	0	0	0	0	0	0	3	0	0	0	0	4	0	1	0	0	0	0	0	0	10	0	0	0	0	0	0	0	0	0	0	0	0	0	0	0	0	0	0
OTU_97_2306	0	0	0	0	0	0	0	0	7	0	0	0	0	3	0	0	0	0	0	0	0	0	0	0	0	0	0	0	0	0	0	0	0	0	0	0	0	0	0	0	3	0	0	0	0	0	0	0	0
OTU_97_2307	0	0	0	0	0	0	26	0	4	0	0	0	0	0	0	0	0	0	1	0	0	0	0	0	0	3	0	0	0	0	0	0	1	0	0	0	2	9	3	0	0	78	0	23	17	0	0	1	0
OTU_97_2308	0	0	0	0	0	0	0	0	23	0	0	0	0	0	0	0	0	0	0	0	0	0	0	0	0	0	0	0	0	0	0	0	0	0	0	0	0	0	0	0	0	0	0	0	0	0	0	0	0
OTU_97_2309	0	0	0	0	0	0	0	0	17	0	0	0	0	0	0	0	0	0	0	0	0	0	0	0	0	0	0	0	0	0	0	0	1	0	0	0	0	0	0	0	0	0	0	0	0	0	0	0	0
OTU_97_231	0	0	0	0	0	5	0	0	0	0	0	0	0	0	0	0	0	0	0	0	0	0	0	0	0	0	0	0	0	0	4	0	0	0	0	0	2	0	0	0	0	0	0	0	0	0	0	0	0
OTU_97_2310	0	0	0	0	0	0	0	0	8	0	0	0	0	0	0	0	2	0	0	2	0	2	0	0	0	0	0	0	0	0	0	0	0	0	0	0	0	0	0	0	0	0	0	0	0	0	0	0	0
OTU_97_2311	0	0	0	0	0	0	0	0	0	57	0	0	0	0	0	0	0	0	0	0	0	0	0	0	0	0	0	0	0	0	0	0	0	0	0	0	0	0	0	0	0	0	0	0	0	0	0	0	0
OTU_97_2312	0	0	0	0	0	0	0	19	0	2	0	0	2	12	0	0	0	0	5	1	0	0	0	7	6	0	4	2	0	0	0	0	2	0	0	0	4	1	2	4	3	0	96	0	6	0	3	11	0
OTU_97_2313	0	0	0	0	0	0	0	0	0	2	0	0	0	0	0	0	0	0	0	0	0	0	0	0	0	0	0	0	0	0	0	0	0	0	0	0	0	0	0	1	0	0	0	0	0	0	0	0	0
OTU_97_2314	0	1	0	0	0	0	0	0	0	6	0	0	0	0	0	6	0	0	0	0	0	0	0	0	4	3	0	1	0	0	0	0	0	0	2	0	0	0	3	0	0	0	0	0	0	0	0	0	0
OTU_97_2315	0	0	0	1	0	0	4	1	0	4	0	0	0	15	0	0	0	0	2	0	4	0	0	4	0	0	0	0	0	0	0	1	0	0	2	2	0	0	0	0	10	0	0	5	19	0	4	0	0
OTU_97_2317	0	0	0	0	0	0	0	0	0	9	0	0	0	0	0	0	0	0	0	0	0	0	0	1	0	0	0	0	0	0	0	0	0	0	0	0	0	0	0	0	0	0	0	0	0	0	0	0	0
OTU_97_2319	0	0	0	0	0	0	0	0	0	2	0	0	3	0	0	0	0	0	0	0	0	0	0	0	0	0	0	0	0	0	4	0	0	0	0	0	0	0	0	2	0	0	0	0	1	0	0	0	0
OTU_97_232	0	0	0	0	0	1	0	0	0	0	0	0	0	0	1	0	4	0	0	5	0	0	0	0	0	0	0	0	0	0	0	0	0	0	0	0	0	0	0	0	0	0	0	0	0	0	0	0	1
OTU_97_2320	0	0	0	0	0	0	0	0	0	8	0	31	5	4	194	0	1	5	27	0	0	33	0	0	0	0	4	0	0	0	0	0	0	5	16	7	0	0	0	1	0	0	0	0	0	0	0	3	0
OTU_97_2321	0	0	0	0	0	0	0	0	0	13	0	0	0	0	0	0	0	0	0	0	0	0	0	0	0	0	0	0	0	0	0	0	0	0	0	0	0	0	0	12	0	0	0	0	0	3	8	0	0
OTU_97_2322	0	0	0	0	0	0	0	0	0	9	0	0	0	0	0	0	0	0	0	0	0	0	0	0	0	0	0	0	0	0	0	0	0	0	0	0	0	0	0	0	0	0	0	0	0	0	0	0	0
OTU_97_2323	0	0	0	0	0	0	0	0	0	1	0	0	0	0	1	0	0	0	0	0	0	0	0	0	0	2	5	5	0	0	0	0	0	0	0	0	0	1	0	0	0	0	0	0	0	0	1	0	0
OTU_97_2324	0	1	0	2	0	0	0	0	38	19	0	0	0	0	7	0	3	0	1	0	0	0	0	2	0	0	0	0	6	0	0	0	0	0	0	0	1	0	0	2	0	0	0	0	0	0	0	0	0
OTU_97_2325	0	2	0	0	0	8	0	0	0	7	0	0	2	0	0	0	0	0	3	0	0	1	0	0	0	0	0	0	0	14	0	0	0	0	0	3	0	0	0	0	4	0	5	0	0	2	0	0	3
OTU_97_2326	0	0	0	0	0	0	0	0	0	0	1	0	1	0	3	0	1	0	2	0	0	0	0	0	2	0	0	0	0	0	0	0	2	0	0	0	0	0	0	0	2	1	0	0	0	0	0	1	0
OTU_97_2327	0	0	0	0	0	0	0	0	0	0	9	0	0	0	0	0	0	0	0	0	0	0	0	0	0	0	0	3	0	0	0	0	0	0	0	0	0	0	0	0	0	0	0	0	0	0	0	0	0
OTU_97_2329	16	14	0	3	0	31	0	26	0	0	0	0	6	0	5	0	1	15	26	3	0	0	16	3	0	26	0	0	10	102	13	2	2	0	1	7	0	0	1	1	85	0	3	0	0	0	2	7	0
OTU_97_233	0	4	0	45	0	8	13	0	0	0	0	0	0	1	0	13	0	0	8	6	0	2	0	1	0	0	0	0	0	0	0	18	0	2	1	7	0	130	0	2	0	21	0	2	1	3	0	0	0
OTU_97_2330	0	0	0	0	0	0	0	0	0	0	19	0	0	0	0	0	0	0	0	0	0	0	0	0	0	0	0	0	0	0	0	0	0	0	0	0	0	0	0	0	0	0	0	0	0	0	0	0	0
OTU_97_2332	0	0	0	0	0	0	0	0	0	0	17	0	0	0	0	0	0	0	0	0	0	0	0	0	0	0	0	0	0	0	0	0	0	0	0	0	0	0	0	0	0	0	0	0	0	0	0	0	0
OTU_97_2333	0	0	0	0	0	0	0	0	0	0	4	0	0	0	0	0	0	0	0	0	3	0	0	0	0	0	0	0	0	0	2	0	0	0	0	0	0	0	0	0	0	0	0	0	0	0	0	0	0
OTU_97_2334	0	0	0	0	0	0	0	0	0	0	9	0	0	0	0	0	0	0	0	0	0	1	0	0	0	0	0	0	0	0	0	0	0	0	0	0	0	0	0	0	0	1	0	0	0	0	0	0	0
OTU_97_2335	0	5	0	0	0	0	0	0	4	0	5	0	0	0	0	0	0	0	0	0	0	0	0	0	0	0	0	0	0	0	0	0	0	0	0	0	0	0	0	0	0	0	1	0	0	0	0	0	0
OTU_97_2337	0	0	0	0	0	0	0	0	0	0	6	0	0	0	0	0	0	0	0	0	0	0	0	0	0	0	0	0	0	0	0	0	0	0	0	0	0	0	0	0	0	0	0	0	0	0	0	0	0
OTU_97_2339	0	0	0	0	0	0	0	0	0	0	0	49	0	0	0	0	0	0	0	1	0	0	0	0	0	0	0	0	0	0	0	0	0	0	0	0	0	0	0	0	0	0	0	5	0	0	0	0	7
OTU_97_234	3	4	2	2	39	5	10	0	5	1	30	10	49	31	0	5	30	7	0	5	12	4	6	19	10	3	3	87	14	37	10	3	11	8	6	4	0	23	0	0	3	35	0	4	5	0	5	1	19
OTU_97_2340	0	0	0	0	0	0	0	0	0	0	0	4	0	0	0	0	0	0	0	0	0	0	0	0	0	0	0	0	0	0	0	0	0	0	0	0	0	0	0	0	0	0	0	0	0	0	0	5	0
OTU_97_2341	0	0	0	0	0	0	0	0	0	0	0	13	0	0	0	0	0	0	0	0	0	0	0	0	0	0	0	1	0	0	0	0	0	4	0	1	1	0	0	0	0	0	0	0	0	0	0	0	4
OTU_97_2342	0	0	0	0	0	0	0	0	0	0	0	23	0	0	0	0	0	0	0	0	0	0	0	0	0	0	0	0	0	0	0	0	0	0	0	0	0	0	0	0	0	0	0	0	0	0	0	0	0
OTU_97_2343	0	0	0	0	0	0	0	0	0	0	0	3	0	0	0	0	0	0	0	0	0	0	0	0	0	0	0	0	0	0	0	0	0	0	0	0	0	0	0	0	0	0	0	0	0	0	0	0	0
OTU_97_2344	0	0	0	0	0	0	0	0	0	0	0	7	0	0	0	0	0	0	0	0	0	0	0	0	0	0	0	0	0	0	0	0	0	0	0	0	0	0	0	0	0	0	0	0	0	0	0	0	0
OTU_97_2345	247	4	0	12	16	0	35	0	0	2	0	0	1	0	2	2	0	78	0	3	0	0	26	113	73	377	0	55	0	0	1	2	107	0	0	0	0	0	0	0	228	1	0	0	0	0	1	0	7
OTU_97_2346	0	4	0	0	0	0	0	0	4	0	0	8	0	0	0	0	3	0	0	0	0	0	0	0	0	0	0	6	1	8	3	0	3	0	0	0	0	0	0	1	0	0	2	0	0	0	0	0	0
OTU_97_2347	0	3	0	0	0	0	0	0	0	0	0	11	0	0	0	0	0	0	0	0	0	0	0	0	0	0	0	0	0	0	0	0	0	0	0	0	0	0	0	0	0	0	0	0	0	0	0	0	0
OTU_97_2348	0	0	0	0	0	0	0	0	0	0	0	2	0	0	4	0	1	4	2	0	0	1	0	0	0	0	0	0	0	0	1	0	0	6	0	1	0	2	0	0	0	0	2	0	0	0	0	1	0
OTU_97_2349	8	1	0	0	6	0	1	0	0	0	0	5	11	0	0	0	0	7	9	6	0	0	2	0	12	2	0	4	0	1	0	0	0	0	0	2	0	0	0	3	17	0	0	0	0	0	0	0	0
OTU_97_235	0	0	0	0	0	4	0	0	0	0	0	0	0	0	0	0	0	0	0	0	1	2	0	0	0	0	0	0	0	0	0	0	0	0	2	0	0	0	0	0	0	0	0	0	0	0	0	0	0
OTU_97_2350	0	0	0	0	0	0	0	0	0	0	0	5	4	0	0	0	0	0	2	0	0	0	0	0	0	0	1	0	0	0	0	0	0	0	0	0	0	0	0	0	0	0	0	0	1	0	0	0	0
OTU_97_2351	0	0	0	0	0	0	0	0	0	0	0	0	3	0	0	12	0	0	0	0	0	0	0	0	0	0	0	0	0	0	0	0	0	0	0	0	0	0	0	0	1	0	0	0	0	0	0	0	0
OTU_97_2352	0	0	0	0	0	0	0	0	0	0	0	10	0	0	0	0	0	0	0	0	0	9	3	0	0	0	0	0	0	0	0	0	0	0	0	0	3	0	0	0	0	0	10	13	0	0	0	0	0
OTU_97_2353	0	0	0	0	0	0	0	0	0	0	0	0	1	0	0	0	0	1	1	0	0	0	0	0	2	0	0	1	0	5	0	0	0	0	0	0	0	0	0	0	0	0	0	0	0	0	0	0	0
OTU_97_2354	0	0	0	0	0	0	0	0	0	0	0	0	8	0	0	0	0	1	0	0	0	0	0	0	0	0	0	0	0	0	0	0	0	0	0	0	0	0	0	0	0	0	0	0	0	0	0	0	0
OTU_97_2355	0	111	27	4	31	15	57	2	184	3	0	0	28	22	0	0	31	4	12	8	8	242	1	4	5	7	5	54	51	21	153	6	51	117	6	3	1	5	6	13	0	8	0	10	2	17	36	11	0
OTU_97_2356	0	0	0	0	0	0	0	0	0	0	0	0	12	0	0	0	0	0	0	0	0	0	0	0	0	0	0	0	0	0	0	0	0	0	0	0	0	0	0	0	0	0	0	0	0	0	0	0	0
OTU_97_2357	0	0	0	0	0	0	0	0	0	0	0	9	0	0	1	0	0	0	0	0	0	0	0	0	1	0	0	0	0	0	1	0	0	0	0	0	0	0	1	0	0	0	0	0	0	0	0	0	0
OTU_97_2359	0	2	0	3	0	0	1	0	1	0	0	2	5	11	0	0	0	0	0	0	3	1	0	0	0	0	4	0	0	8	0	0	0	1	0	1	5	0	0	0	0	0	0	5	0	2	3	4	1
OTU_97_236	0	0	0	0	0	4	0	0	0	0	0	1	0	0	0	0	0	0	0	0	0	0	0	0	0	0	0	0	0	3	0	0	0	1	0	0	0	0	0	1	0	0	0	0	0	0	0	0	1
OTU_97_2360	0	0	0	0	0	0	0	0	0	0	0	0	14	0	0	0	2	2	0	0	0	0	0	0	0	2	0	0	0	0	5	0	1	0	0	2	0	0	1	4	0	0	1	0	0	7	7	0	0
OTU_97_2361	0	0	0	0	0	0	0	0	0	0	0	0	17	0	0	0	0	0	0	0	0	0	0	0	0	0	0	0	0	0	0	0	0	0	0	0	0	0	0	0	0	2	0	0	0	0	0	0	0
OTU_97_2362	0	0	0	0	0	0	0	0	0	0	0	0	0	3	0	0	1	0	0	0	0	0	0	4	0	0	2	0	4	0	0	0	0	0	0	0	0	0	1	0	0	0	0	0	0	0	0	0	0
OTU_97_2363	0	0	0	0	0	0	0	0	0	0	0	0	0	4	0	0	10	0	0	0	0	0	0	0	0	0	0	0	0	0	0	0	0	0	0	0	0	0	0	0	0	0	0	0	0	0	0	0	0
OTU_97_2364	0	0	0	0	139	0	0	0	0	0	50	0	16	0	0	0	1	12	0	170	0	0	64	0	1463	33	17	0	11	56	0	0	0	2	0	0	0	0	0	37	0	507	0	0	0	3	22	32	0
OTU_97_2365	0	0	3	0	0	0	0	0	0	42	0	2	0	20	0	0	0	0	0	2	4	0	0	1	0	0	0	0	0	0	0	1	0	0	0	42	0	0	0	0	0	0	0	0	0	2	0	0	0
OTU_97_2366	0	0	0	0	0	0	0	0	0	0	0	0	0	1	0	0	0	0	0	2	0	0	0	0	0	0	0	0	0	0	0	0	0	7	0	1	0	0	0	0	0	27	0	0	0	0	0	0	0
OTU_97_2367	0	0	0	0	0	0	0	0	0	0	0	0	0	8	0	0	0	0	0	0	0	0	0	0	0	0	0	0	0	0	0	0	0	0	0	0	0	0	0	0	0	0	0	0	0	0	0	0	0
OTU_97_2370	0	0	0	0	0	0	0	0	0	0	0	0	0	8	4	0	7	0	0	0	0	1	0	0	0	3	2	0	3	0	3	0	1	0	0	0	0	0	10	0	0	0	0	0	0	0	1	0	0
OTU_97_2371	0	0	0	0	0	0	0	0	0	15	0	0	0	15	0	0	0	0	0	0	0	0	0	0	0	0	0	0	0	0	0	0	0	0	0	0	0	0	0	0	0	0	0	0	0	0	0	0	0
OTU_97_2373	0	0	0	0	0	0	0	0	0	0	0	0	0	2	0	0	0	3	0	0	0	0	0	0	0	0	0	0	0	0	0	0	0	0	0	0	3	0	0	0	0	0	0	0	1	0	0	0	0
OTU_97_2374	0	0	0	0	0	0	0	0	35	5	0	0	0	16	0	0	0	2	0	1	0	0	0	0	0	0	5	0	9	0	3	0	0	0	0	0	1	9	0	0	0	0	7	0	0	0	0	0	0
OTU_97_2375	20	5	10	4	0	45	2	1	5	10	0	4	0	2	0	16	4	9	13	13	2	9	3	7	13	0	4	2	13	47	3	1	3	3	2	4	2	7	6	14	14	8	3	11	8	14	11	18	0
OTU_97_2376	0	0	0	5	0	2	4	3	30	0	0	0	0	0	0	0	0	0	0	0	4	3	0	1	0	0	0	0	0	0	8	2	1	0	5	7	0	0	0	2	0	0	3	0	0	0	0	0	0
OTU_97_2378	0	0	0	0	0	0	0	0	3	0	0	0	0	10	0	0	0	0	0	3	2	0	0	0	0	0	3	5	0	0	0	0	0	0	0	0	0	0	0	0	0	0	0	0	1	0	0	0	0
OTU_97_2380	0	0	0	0	0	0	0	0	0	0	0	0	0	2	0	0	0	0	0	0	0	0	0	0	0	0	0	0	2	0	0	0	0	0	0	0	0	0	0	0	0	0	0	0	0	1	0	0	0
OTU_97_2381	0	0	0	0	0	0	0	0	0	0	0	0	0	0	4	0	0	0	0	0	0	0	0	0	0	0	0	0	0	0	6	0	0	0	0	0	0	0	0	0	0	0	0	0	0	0	0	0	0
OTU_97_2382	32	12	5	2	0	21	0	71	31	8	0	1	18	15	16	0	10	4	3	15	9	11	0	10	19	2	3	95	2	0	84	5	14	4	35	18	17	15	10	31	5	21	0	4	29	7	10	20	0
OTU_97_2385	0	0	1	0	0	0	0	0	0	0	1	0	0	0	7	0	0	0	0	1	0	18	0	0	15	0	6	0	0	0	0	0	0	0	85	107	0	5	0	1	0	0	0	0	0	2	13	4	0
OTU_97_2387	0	0	0	0	0	0	0	0	0	0	0	0	0	0	1	10	0	0	0	0	0	0	0	0	0	0	0	0	0	0	0	0	0	0	0	0	0	0	0	0	0	0	0	0	0	0	0	0	0
OTU_97_2388	0	0	0	0	0	0	0	0	0	0	0	0	0	0	1	0	0	0	0	0	0	0	0	0	0	1	0	0	0	0	0	0	0	0	0	0	0	0	3	16	0	0	3	0	0	0	0	0	0
OTU_97_2389	1	0	0	0	0	0	2	4	0	0	0	0	0	4	0	8	4	0	0	4	0	5	0	0	1	0	0	0	0	0	6	5	7	1	2	2	5	7	5	4	6	6	0	1	1	1	1	1	0
OTU_97_239	0	0	0	0	0	8	0	0	0	0	0	0	0	1	0	0	0	0	9	0	1	0	1	0	5	5	2	0	0	0	0	0	0	0	0	0	1	0	0	0	0	1	0	0	5	12	2	2	0
OTU_97_2390	0	0	0	0	0	0	0	0	0	0	0	0	0	0	1	0	0	0	0	0	0	3	0	0	0	0	0	0	0	0	0	0	0	0	0	0	0	0	0	0	0	0	0	0	0	0	0	0	0
OTU_97_2391	0	0	0	0	0	0	0	0	0	0	0	0	0	0	0	4	0	0	0	0	0	0	0	0	0	0	0	0	0	0	0	0	0	0	0	0	0	0	5	0	0	0	0	0	0	0	0	0	0
OTU_97_2392	0	0	0	0	0	4	0	0	0	0	0	0	0	0	0	0	0	0	0	0	0	0	0	0	0	0	0	0	0	0	0	0	0	0	126	0	502	0	0	0	0	0	0	13	3	0	0	4	0
OTU_97_2393	0	0	0	0	0	0	0	0	0	3	0	0	0	0	1	27	0	9	7	0	3	0	0	0	0	0	0	0	0	0	0	10	0	0	0	3	0	1	0	0	0	0	0	0	0	0	2	0	0
OTU_97_2395	0	0	0	0	0	0	0	0	0	0	0	0	0	0	3	0	0	0	0	0	0	0	0	0	0	0	0	0	0	0	0	0	0	0	0	0	0	0	0	0	0	0	0	4	0	0	0	1	0
OTU_97_2397	0	0	0	0	0	0	0	0	0	0	0	0	0	0	0	0	1	0	0	0	0	0	0	0	0	0	0	0	0	0	0	0	0	0	0	0	0	0	0	0	0	0	0	0	0	0	0	0	4
OTU_97_2399	0	0	0	0	0	0	0	0	0	0	0	0	0	0	0	0	4	0	0	0	0	0	0	0	0	8	0	0	0	0	0	0	0	0	0	0	0	0	0	0	0	0	0	0	1	0	0	0	0
OTU_97_24	0	0	0	0	0	0	0	0	0	0	0	0	0	0	0	0	0	0	0	0	0	2	0	0	0	0	0	0	0	0	0	0	0	0	0	0	0	0	0	7	0	0	0	0	0	5	0	0	0
OTU_97_2400	0	0	0	0	0	0	0	0	0	0	0	0	0	0	0	0	42	0	0	0	0	0	0	0	0	0	0	0	0	0	0	0	0	0	0	0	0	0	0	0	0	0	0	0	0	0	0	0	0
OTU_97_2404	0	0	0	0	0	0	0	0	0	0	0	0	0	0	0	0	12	1	0	0	0	0	0	0	0	0	0	0	0	0	0	0	0	0	0	0	0	0	0	0	0	0	0	0	0	0	0	1	0
OTU_97_2407	0	0	0	0	0	0	0	0	0	0	0	0	0	0	0	0	5	0	0	0	7	0	0	0	0	0	0	0	0	0	0	0	0	0	0	0	0	0	0	0	0	0	0	0	0	0	0	1	0
OTU_97_2408	0	0	0	0	0	0	0	0	0	0	0	0	0	0	0	0	0	1	0	0	0	0	0	2	0	1	0	0	0	0	0	0	0	1	0	0	0	0	0	0	0	0	0	0	0	0	0	0	0
OTU_97_2409	0	0	0	0	1	0	0	0	0	0	5	5	0	0	0	0	3	0	0	0	0	1	0	0	0	0	3	0	0	0	0	0	0	0	0	0	1	1	4	0	0	0	0	1	0	0	0	0	0
OTU_97_241	0	0	0	0	0	14	0	0	0	0	0	0	0	0	0	0	0	0	0	0	0	7	0	0	0	0	0	0	0	0	0	0	0	4	0	0	0	0	0	0	0	0	0	0	0	0	0	0	0
OTU_97_2410	384	26	76	52	10	21	47	109	12	23	48	49	9	58	40	158	5	41	25	58	110	59	817	3	34	40	78	30	56	85	58	144	77	73	37	103	22	141	65	32	2	8	88	358	169	15	41	105	12
OTU_97_2411	0	0	0	0	0	0	0	0	0	0	3	0	0	3	0	0	3	0	38	0	0	0	12	0	0	0	0	0	0	0	7	0	0	5	0	0	0	0	3	0	0	0	0	4	0	0	2	3	0
OTU_97_2412	0	0	0	0	0	0	0	0	0	0	0	0	0	0	0	0	6	0	0	0	0	0	5	0	0	0	0	0	0	0	0	0	0	0	0	0	0	0	0	0	0	0	0	0	0	0	0	0	0
OTU_97_2414	0	0	0	0	0	0	0	0	0	0	0	0	0	0	0	0	0	1	0	2	0	0	0	5	0	5	0	0	0	0	0	0	0	0	2	0	0	0	0	0	0	0	0	0	0	1	0	0	0
OTU_97_2415	0	0	0	0	0	0	0	0	0	0	0	0	0	0	0	0	0	1	0	0	0	0	0	1	0	0	1	2	0	0	0	4	0	0	0	0	0	0	1	0	0	0	0	3	0	0	1	0	2
OTU_97_2416	0	0	0	0	0	0	0	0	0	0	0	2	0	0	0	0	0	13	0	0	0	0	0	0	0	9	0	0	0	0	6	0	0	2	0	0	0	0	0	0	0	0	2	0	0	0	0	0	0
OTU_97_2418	0	0	0	0	0	0	0	0	0	0	0	0	0	0	0	0	0	3	0	0	0	0	0	0	0	0	0	0	0	0	0	0	6	0	0	0	0	0	0	0	0	0	0	0	0	0	0	0	0
OTU_97_2419	0	0	0	0	0	0	0	0	0	0	0	0	0	0	0	0	0	0	0	0	0	0	0	0	0	0	0	0	0	8	0	0	0	0	0	0	0	0	0	0	0	0	0	0	0	0	0	0	0
OTU_97_2420	0	0	0	0	0	0	0	0	0	0	0	0	0	0	0	0	0	0	3	0	0	0	0	0	0	0	0	0	0	0	0	0	0	0	0	0	0	5	0	0	0	1	0	0	0	0	0	0	0
OTU_97_2421	0	4	0	0	0	0	0	0	0	0	0	0	0	0	57	0	0	0	0	0	0	0	0	0	0	24	13	0	0	0	130	0	0	0	0	0	0	0	0	0	0	0	0	0	0	67	0	0	38
OTU_97_2422	0	0	0	0	0	0	0	0	0	0	0	0	0	0	0	0	0	0	9	0	0	0	0	0	0	0	0	0	0	0	0	0	0	0	1	0	0	0	0	0	0	0	0	0	0	0	0	0	0
OTU_97_2423	0	0	0	0	0	0	0	0	0	0	0	0	0	0	0	0	0	15	4	0	0	0	0	0	0	0	0	0	0	0	0	0	0	0	0	0	0	0	0	0	0	0	0	0	0	0	0	0	0
OTU_97_2424	0	0	0	0	0	0	2	0	0	0	0	0	0	0	0	0	0	0	20	0	6	0	0	0	0	0	0	0	0	0	0	0	0	0	0	0	4	0	0	1	0	0	0	0	0	1	0	0	0
OTU_97_2425	0	0	0	0	0	1	0	0	0	0	0	0	0	0	1	3	0	1	10	0	5	1	3	0	8	0	0	7	0	0	0	0	0	0	0	0	0	0	0	1	0	8	0	0	0	5	0	0	0
OTU_97_2427	0	0	0	0	0	0	0	0	0	0	0	0	0	0	0	0	0	0	5	0	0	0	0	0	0	0	0	0	0	0	0	0	0	0	0	0	0	7	0	0	0	0	0	0	0	0	0	0	0
OTU_97_2428	0	0	0	0	7	0	2	0	0	0	0	3	0	0	0	0	0	0	0	4	0	0	0	2	0	13	0	0	1	0	0	0	0	0	0	0	0	0	0	0	0	1	0	0	0	0	0	0	2
OTU_97_243	0	0	0	0	0	15	4	0	0	0	0	0	0	0	0	0	0	0	0	0	0	0	0	0	0	0	0	0	0	0	0	0	0	0	0	0	0	0	0	0	0	0	0	0	0	0	0	0	0
OTU_97_2430	0	0	9	0	0	0	0	0	0	4	0	0	0	0	0	0	0	0	0	1	0	0	0	0	0	6	0	0	0	0	4	0	0	0	3	4	0	0	0	0	2	0	0	0	0	0	0	0	0
OTU_97_2431	4	0	23	0	0	0	0	0	0	0	0	0	0	0	0	5	0	0	9	0	0	0	0	0	0	0	0	0	0	0	0	0	0	0	0	3	0	0	0	0	0	0	0	0	0	0	1	0	0
OTU_97_2432	0	0	0	0	0	0	0	0	0	0	0	1	0	0	0	0	0	0	0	39	0	0	0	0	4	0	2	0	0	0	0	0	0	0	0	0	0	0	0	0	0	0	0	0	0	0	0	0	0
OTU_97_2433	0	0	0	0	0	0	0	0	0	0	0	0	0	0	0	0	0	0	0	3	0	0	0	0	0	0	0	1	0	0	1	0	0	0	0	0	0	0	3	0	0	0	0	0	0	0	0	0	0
OTU_97_2434	0	0	0	0	0	0	0	0	0	0	0	0	0	0	0	0	0	4	2	0	0	0	0	0	1	0	0	0	0	0	1	1	0	0	0	2	0	0	0	0	1	0	0	1	0	0	0	0	0
OTU_97_2435	0	0	0	0	0	0	0	0	0	0	0	0	0	0	0	0	0	0	0	4	0	0	0	0	0	0	0	0	0	0	0	0	0	0	0	0	0	0	7	0	0	0	0	0	0	0	0	0	2
OTU_97_2436	0	0	0	0	0	0	0	0	0	0	0	0	0	0	0	0	2	0	0	6	0	3	0	0	0	0	0	0	0	0	8	0	1	0	0	0	0	1	0	0	0	0	0	1	3	0	0	0	0
OTU_97_2437	0	0	0	0	0	0	0	0	0	0	0	0	0	0	0	0	0	0	0	1	0	0	0	0	0	0	0	0	0	0	0	0	0	0	0	0	0	0	0	0	0	0	0	0	0	0	0	0	7
OTU_97_2438	0	0	0	0	0	0	0	0	0	0	0	0	0	0	0	0	0	0	0	1	0	0	0	0	0	0	0	0	0	0	0	0	0	0	0	0	0	0	0	0	0	0	0	0	0	0	0	0	0
OTU_97_244	0	0	0	0	0	0	7	0	0	0	0	0	0	0	0	0	0	0	0	0	0	0	0	0	0	0	0	0	0	0	0	0	0	0	0	0	0	2	0	0	0	0	2	0	0	0	0	0	0
OTU_97_2440	3	19	0	2	47	44	20	4	51	190	50	416	1	46	5	0	129	17	53	70	118	128	19	29	270	752	27	26	1	40	287	10	203	17	130	15	112	37	80	55	0	0	76	4	21	59	27	29	175
OTU_97_2441	0	0	0	0	0	0	0	0	0	0	0	0	0	24	0	0	0	0	0	0	0	0	0	0	0	0	0	0	0	0	0	0	81	0	0	0	0	0	0	0	0	0	112	0	1	0	0	0	0
OTU_97_2442	0	0	0	0	0	0	0	0	0	0	0	0	0	0	0	0	0	0	0	2	0	0	0	0	0	0	0	0	2	0	0	0	0	0	0	0	4	0	0	0	0	0	0	0	0	2	0	0	0
OTU_97_2443	0	0	0	0	0	0	0	0	0	0	0	0	0	0	0	0	13	0	0	6	0	0	0	0	3	0	0	0	0	0	0	0	0	0	1	0	0	0	0	0	0	0	0	0	0	0	0	0	0
OTU_97_2444	0	0	0	0	0	0	0	0	0	0	0	0	0	0	3	0	0	0	0	7	0	0	0	0	0	0	0	0	0	0	0	0	0	4	1	1	0	0	0	0	0	0	0	0	0	0	0	0	0
OTU_97_2445	0	0	0	0	0	0	0	1	0	0	0	0	0	0	0	0	0	0	0	1	0	0	0	0	0	0	2	0	0	0	0	0	0	0	0	0	0	5	0	0	0	0	5	0	0	5	2	10	0
OTU_97_2446	0	0	0	0	0	0	0	0	0	0	0	0	0	0	0	0	0	0	0	1	0	0	0	0	0	0	0	0	0	0	0	0	0	2	0	0	0	0	2	0	0	2	0	0	0	0	0	0	1
OTU_97_2448	0	0	0	0	0	0	0	0	0	0	0	0	10	0	0	0	0	0	0	4	0	0	1	0	0	0	7	0	0	0	0	0	0	1	8	7	0	0	4	0	1	0	0	2	0	0	0	0	0
OTU_97_2449	6	0	0	0	0	0	0	0	0	0	0	0	2	0	0	0	0	0	4	0	6	0	0	0	0	0	0	0	0	0	0	0	2	0	0	0	0	9	0	0	0	0	4	0	4	6	7	1	0
OTU_97_245	0	49	0	0	0	47	16	0	0	0	0	0	1	0	0	0	0	0	0	5	0	0	0	0	0	0	23	0	0	0	26	0	0	12	1	0	60	0	1	0	0	0	54	0	1	0	1	1	0
OTU_97_2451	9	0	0	0	0	6	0	7	0	0	6	0	0	0	1	57	16	2	2	0	0	3	0	0	2	16	0	0	0	64	3	0	2	10	6	0	0	0	0	0	3	0	0	0	0	2	3	5	0
OTU_97_2453	0	0	0	0	0	0	0	0	0	0	0	0	0	0	0	0	0	0	0	0	4	31	0	0	0	0	0	0	0	6	1	0	0	0	0	0	0	0	10	0	0	0	0	0	0	0	0	0	0
OTU_97_2455	0	0	0	0	0	0	0	0	0	0	0	0	0	0	0	0	0	0	0	0	1	0	0	0	0	0	0	0	0	0	0	1	0	1	0	0	0	0	0	1	0	0	0	0	0	0	2	0	0
OTU_97_2456	0	0	0	0	0	0	0	0	0	0	0	0	0	0	0	0	0	0	0	0	9	0	0	0	0	0	0	0	0	0	0	0	0	0	0	0	0	0	0	0	0	0	0	0	0	0	0	0	0
OTU_97_2457	0	0	56	4	4	0	0	0	4	0	0	0	0	0	0	1	0	0	3	7	0	4	0	0	87	0	0	5	14	0	0	0	0	4	0	0	0	0	2	54	47	0	0	0	0	0	4	0	190
OTU_97_2458	0	0	0	0	0	0	0	0	0	0	0	0	0	0	0	0	0	0	0	0	7	0	0	0	0	0	0	0	0	0	0	0	0	0	0	0	0	0	0	0	0	0	0	0	0	0	0	0	0
OTU_97_2459	0	3	0	0	0	0	0	0	0	0	0	0	0	0	0	0	0	0	0	0	13	0	1	0	0	0	8	2	0	0	0	0	1	0	0	0	0	0	0	2	0	0	0	0	0	0	0	0	0
OTU_97_246	0	0	0	0	0	0	51	0	2	0	0	0	0	1	0	0	0	0	0	1	0	0	6	0	0	0	0	0	0	0	0	0	0	0	0	0	6	0	0	0	22	0	0	0	5	0	3	1	0
OTU_97_2461	0	0	0	0	0	0	0	5	246	1	0	0	0	1	0	0	0	0	0	5	3	26	0	5	19	12	0	209	0	0	11	0	4	0	8	0	0	1	5	1	0	0	0	0	1	0	0	0	0
OTU_97_2462	0	0	0	0	0	0	0	0	0	0	0	0	0	0	0	0	0	0	0	0	0	4	0	0	0	0	0	0	0	0	0	0	3	0	0	0	0	0	0	0	2	0	0	0	0	0	0	0	0
OTU_97_2463	0	0	0	0	2	0	0	0	0	0	0	0	0	0	0	0	0	0	0	0	8	0	2	0	0	0	0	0	0	0	0	0	0	0	0	0	0	0	0	0	0	0	0	0	0	0	0	0	0
OTU_97_2464	0	0	0	0	0	0	0	0	0	0	0	0	0	0	0	0	0	0	0	0	0	5	0	0	0	0	4	0	0	0	0	0	0	0	0	5	1	0	0	0	0	0	0	0	0	0	0	0	0
OTU_97_2465	0	0	0	0	0	0	0	0	0	0	0	0	0	0	0	0	0	0	0	0	0	7	0	0	0	0	3	0	0	0	0	0	0	0	0	0	0	0	0	0	0	0	0	0	0	0	0	0	0
OTU_97_2466	0	0	0	0	0	0	0	0	0	0	0	0	0	0	0	0	0	0	0	0	0	1	0	0	0	0	0	0	0	0	0	0	0	0	0	0	0	0	0	0	0	0	0	0	0	0	0	0	0
OTU_97_2467	0	0	0	0	0	0	0	0	0	0	0	0	0	0	0	0	0	0	0	0	0	4	0	0	0	0	0	0	0	0	0	4	0	0	0	0	0	0	0	0	0	0	0	0	0	0	0	0	4
OTU_97_2468	0	0	0	0	0	0	0	0	0	0	0	0	0	0	0	0	0	0	0	0	0	13	0	0	0	0	0	0	0	0	0	0	0	0	0	0	9	0	0	0	0	0	0	0	0	0	0	0	0
OTU_97_2471	17	86	20	25	16	28	22	4	28	92	28	90	0	5	11	0	110	176	51	29	42	73	2	25	4	18	14	24	0	0	34	55	78	1	4	10	40	26	63	49	90	857	94	5	77	399	15	8	43
OTU_97_2472	0	0	0	0	0	0	0	0	0	0	0	0	0	0	0	0	0	0	0	0	0	0	0	1	0	0	0	0	0	0	3	0	0	0	0	0	0	0	0	0	0	0	0	0	0	0	0	0	0
OTU_97_2473	0	0	0	0	0	0	0	0	0	0	0	0	0	0	0	0	0	0	0	0	0	0	2	0	0	0	0	0	1	0	0	0	0	0	0	0	0	0	0	0	3	0	0	0	0	0	0	1	0
OTU_97_2474	0	0	0	0	0	0	0	0	0	0	0	0	0	0	0	0	0	0	0	0	0	0	0	0	0	0	0	0	0	0	0	0	0	0	0	0	0	0	0	0	0	0	0	0	0	0	0	0	0
OTU_97_2475	3	0	2	0	14	0	0	16	0	1	0	0	0	0	3	0	0	4	1	0	7	0	8	0	0	0	0	1	0	0	1	2	0	9	1	1	0	0	0	0	24	30	0	0	0	0	0	0	0
OTU_97_2476	194	10	0	16	43	0	17	6	1	0	0	3	0	0	0	0	0	46	0	1	0	0	14	18	108	70	0	0	6	0	0	2	30	0	0	1	0	0	0	0	18	3	9	0	0	1	1	0	0
OTU_97_2477	0	0	0	0	0	0	0	0	0	0	0	0	0	0	0	0	0	0	0	0	0	0	1	0	0	2	0	0	0	0	0	0	0	0	0	0	0	0	0	0	4	0	0	0	0	0	0	0	0
OTU_97_2478	0	0	0	0	0	0	0	0	0	0	0	0	0	0	0	0	0	0	0	0	0	0	1	0	0	0	0	0	0	0	0	0	0	1	0	3	0	0	0	0	0	0	0	0	0	0	0	0	0
OTU_97_2479	0	0	0	0	0	0	0	0	0	0	0	1	0	0	0	0	0	0	0	0	0	0	0	0	3	0	0	0	0	0	0	0	0	0	0	0	0	0	0	0	0	0	0	0	0	3	0	0	0
OTU_97_2480	0	0	0	0	0	0	0	0	0	0	0	0	0	0	0	0	0	0	0	0	0	0	0	0	6	0	0	0	0	0	0	0	0	0	0	0	0	0	0	0	0	7	3	0	0	0	0	0	0
OTU_97_2481	0	13	0	0	0	0	0	0	275	0	0	0	0	0	0	0	0	0	0	0	0	0	0	30	0	0	0	0	0	0	0	0	72	0	4	0	13	0	0	0	0	0	0	0	3	0	0	0	0
OTU_97_2482	0	0	0	0	0	0	0	0	0	0	0	0	0	2	0	0	0	0	0	0	0	0	0	6	0	0	0	0	0	0	0	0	0	0	1	0	0	0	1	0	0	0	0	0	0	0	0	0	0
OTU_97_2485	0	0	0	0	0	0	0	0	0	0	0	0	0	0	0	0	0	0	0	0	0	0	0	0	5	0	0	0	0	0	0	0	0	1	0	0	0	0	0	0	0	8	0	0	0	0	0	0	0
OTU_97_2486	0	0	0	0	0	0	0	1	0	0	0	0	0	0	0	0	0	0	0	0	0	0	0	0	2	0	0	0	0	0	0	0	0	0	0	0	0	0	0	0	0	0	2	0	0	0	0	0	0
OTU_97_2488	0	19	22	0	0	0	0	0	67	0	0	1	0	0	0	0	0	0	5	0	0	1	0	0	43	0	0	1	0	0	0	0	0	0	0	9	0	0	26	18	0	0	0	0	0	8	3	3	4
OTU_97_249	0	0	0	0	0	0	1	0	0	0	0	0	0	0	0	0	0	0	1	0	0	0	0	0	0	0	0	0	0	0	0	0	0	0	0	0	0	0	0	0	0	0	0	0	0	0	0	0	0
OTU_97_2494	0	0	0	0	0	0	0	0	0	0	0	0	0	0	0	0	0	0	0	0	0	0	0	0	0	0	0	0	0	0	0	0	0	0	0	0	0	0	0	0	1	4	0	0	0	0	0	0	0
OTU_97_2495	0	0	0	0	0	0	0	0	0	0	0	0	0	0	0	0	0	0	0	0	0	0	0	0	0	0	5	0	0	0	0	0	0	0	0	8	0	0	0	0	0	0	0	0	0	0	0	0	0
OTU_97_2497	0	0	0	9	7	0	0	0	15	0	0	1	1	6	0	0	3	0	1	2	4	6	0	8	0	3	8	11	0	0	1	0	2	3	8	1	1	7	1	0	0	3	0	5	3	0	11	4	0
OTU_97_2498	0	2	8	1	0	43	28	15	28	21	20	9	4	13	7	11	14	12	12	4	6	14	1	1	3	18	9	2	33	0	23	2	6	12	9	5	13	13	33	14	15	7	0	8	3	17	8	7	2
OTU_97_2499	0	0	0	0	0	0	0	0	0	0	0	0	0	0	0	0	0	0	0	0	0	0	0	0	0	0	8	0	0	0	0	0	0	0	0	0	0	0	0	0	0	0	0	0	0	0	0	0	0
OTU_97_25	0	0	0	0	0	0	0	0	0	0	0	0	0	0	0	0	0	0	0	0	15	0	0	0	0	3	0	0	0	0	0	0	0	0	0	0	0	0	0	0	0	0	0	0	0	0	0	0	0
OTU_97_2500	0	1	0	0	0	0	0	0	0	0	0	1	0	12	0	0	0	0	0	5	5	0	0	0	0	0	2	9	30	0	0	0	0	3	1	3	0	0	0	0	0	0	0	0	0	0	0	0	4
OTU_97_2501	0	0	0	0	0	0	0	0	0	0	0	0	0	0	0	0	0	0	1	0	0	0	0	0	0	0	1	0	0	0	0	0	0	0	0	0	0	0	0	0	0	4	0	0	0	0	2	0	0
OTU_97_2502	0	0	0	0	0	0	0	0	0	0	0	0	0	0	0	0	0	0	0	0	0	0	0	0	0	0	0	10	0	0	0	0	0	0	0	0	0	4	0	0	0	2	0	1	2	0	0	0	0
OTU_97_2503	0	0	0	0	0	0	0	0	0	0	0	0	0	0	0	0	0	0	0	0	0	0	0	0	0	0	8	0	0	0	0	0	0	0	0	0	0	0	0	0	0	0	0	0	0	0	0	0	0
OTU_97_2504	0	0	0	0	0	0	0	0	13	0	0	0	0	0	0	0	0	0	1	0	0	0	0	0	0	0	0	7	0	0	0	0	1	0	0	0	0	0	0	0	0	0	0	0	0	0	0	0	0
OTU_97_2505	0	0	0	0	0	0	0	0	0	0	0	0	0	0	0	0	0	0	0	0	0	0	0	0	0	0	17	0	0	0	0	0	0	0	0	0	0	0	0	0	0	0	0	0	0	0	0	0	0
OTU_97_2507	0	0	0	0	0	0	0	0	0	0	0	0	0	0	0	0	0	0	0	0	0	0	0	0	0	0	0	9	0	0	0	0	0	0	0	0	0	0	0	0	0	0	0	0	0	0	0	0	0
OTU_97_2508	0	0	0	0	0	0	0	0	0	0	0	0	0	0	0	0	0	0	0	0	0	0	0	0	0	0	0	0	1	0	0	0	0	0	0	0	0	0	1	0	0	0	0	0	0	0	0	0	0
OTU_97_2509	80	6	32	29	18	52	13	143	7	57	26	18	2	11	10	57	15	71	27	63	24	13	55	28	156	50	28	31	39	131	7	27	24	4	10	26	0	8	48	93	14	95	5	18	0	39	11	11	18
OTU_97_251	0	0	0	0	0	0	1	0	0	0	0	0	0	0	0	0	0	0	0	0	0	0	0	1	0	0	0	0	0	0	0	0	0	0	4	7	0	0	1	0	0	2	0	0	7	0	0	0	0
OTU_97_2511	0	0	0	0	0	0	0	0	0	0	0	0	0	0	0	0	0	0	0	0	0	0	0	0	0	0	0	12	0	0	0	0	0	0	0	0	0	0	0	0	1	0	0	0	0	0	0	0	0
OTU_97_2512	0	0	0	0	0	2	0	0	0	1	0	0	0	0	0	0	0	0	0	0	0	0	0	0	1	0	0	1	0	7	0	0	0	0	0	0	0	0	0	0	0	0	0	0	0	0	0	0	0
OTU_97_2513	0	0	0	0	0	0	0	0	0	0	0	0	0	0	0	0	0	0	0	0	0	0	0	0	0	0	0	0	0	15	0	0	0	0	0	0	0	0	0	0	0	0	0	0	0	0	0	1	0
OTU_97_2514	0	0	0	0	0	0	0	0	0	0	7	0	0	0	0	0	0	0	0	0	0	0	0	0	0	0	0	0	0	35	0	0	0	13	0	0	0	0	0	0	0	0	0	0	16	0	4	0	0
OTU_97_2515	0	0	0	0	0	0	0	0	0	0	0	0	0	0	2	0	0	0	0	0	0	0	0	0	0	0	0	0	0	7	0	0	0	0	0	0	0	0	0	0	0	3	0	0	0	0	0	0	0
OTU_97_2517	15	1	20	7	0	8	1	4	12	11	17	17	4	3	12	0	1	2	0	6	7	3	2	15	4	11	0	5	8	0	1	0	14	18	1	1	3	15	0	1	3	3	16	0	13	1	7	0	26
OTU_97_2518	0	0	0	0	0	0	0	0	0	0	0	0	0	0	0	0	0	0	0	0	0	0	0	0	0	0	0	0	0	0	17	0	0	0	0	0	0	0	0	0	0	0	0	0	0	0	0	0	0
OTU_97_2520	0	0	0	0	0	0	0	0	0	0	0	0	0	2	0	0	0	0	0	0	0	0	0	0	0	0	0	0	7	0	0	0	0	0	0	0	0	0	0	0	1	0	0	0	0	0	0	0	0
OTU_97_2521	0	0	0	0	0	0	0	0	3	0	0	0	0	2	0	0	0	0	0	0	0	0	0	0	0	0	0	0	10	1	7	0	0	0	0	9	0	0	0	0	0	0	0	0	0	0	0	0	0
OTU_97_2522	0	0	0	0	0	0	0	0	0	0	0	0	0	0	0	0	0	0	0	0	0	0	0	0	0	0	0	0	0	0	1	0	0	0	0	0	0	0	0	2	0	0	0	0	0	0	0	3	0
OTU_97_2523	0	0	0	0	0	0	0	0	0	0	0	0	0	0	0	0	0	0	0	0	0	0	0	0	0	0	0	0	0	0	53	0	0	0	0	0	0	0	0	0	0	0	0	0	0	0	0	0	0
OTU_97_2524	0	1	0	0	2	0	0	0	2	0	6	0	0	23	6	2	11	0	0	0	0	2	0	1	0	0	14	0	3	0	9	0	6	0	14	0	11	1	1	0	0	0	0	1	2	7	2	0	0
OTU_97_2525	0	0	0	0	0	0	0	0	0	0	0	0	0	0	0	0	0	0	0	0	0	0	0	0	0	0	0	0	0	0	1	0	0	0	0	0	0	0	0	0	0	0	8	0	0	0	0	0	0
OTU_97_2527	0	57	28	0	19	0	0	17	7	0	18	13	0	27	50	0	7	8	1	0	8	15	9	58	17	24	0	3	109	18	124	0	4	4	3	0	0	0	9	8	14	12	13	3	13	40	48	33	1
OTU_97_2528	0	0	0	0	0	0	0	0	0	0	0	0	0	0	0	0	0	0	0	0	0	3	0	0	0	0	0	0	0	0	29	0	0	0	0	0	0	0	0	0	0	0	0	0	0	0	0	0	0
OTU_97_2529	1	0	0	0	0	0	0	0	0	0	0	0	0	0	0	0	0	0	0	0	0	0	0	0	0	0	0	0	0	0	6	0	0	0	0	0	0	0	0	0	2	0	0	0	0	0	0	0	0
OTU_97_253	0	0	0	0	0	0	0	31	0	0	0	0	0	0	0	1	0	0	0	0	0	0	4	0	2	0	0	0	0	0	0	0	0	0	0	0	0	0	0	0	0	4	0	0	0	1	2	0	0
OTU_97_2531	0	0	0	0	0	0	0	0	0	0	0	0	0	0	0	0	0	0	0	0	0	0	0	0	0	0	0	0	0	0	29	0	0	0	0	0	0	0	0	0	0	0	0	0	0	0	0	0	0
OTU_97_2532	0	0	0	0	0	0	0	0	0	0	0	0	0	0	0	0	0	0	0	0	0	0	0	0	0	0	0	0	0	0	0	1	0	0	0	0	0	0	0	0	0	0	0	0	0	0	0	0	0
OTU_97_2534	0	0	0	0	0	0	0	0	0	0	0	0	0	0	0	0	0	0	0	0	0	0	0	0	0	0	0	0	0	0	19	0	0	0	0	0	0	0	0	0	0	0	0	0	0	0	0	0	0
OTU_97_2535	0	0	0	0	5	5	0	0	1	0	0	0	0	0	0	0	0	0	0	2	0	0	0	0	0	0	0	0	0	19	0	0	0	0	0	0	0	0	0	0	5	0	0	0	0	0	0	0	0
OTU_97_2536	0	0	0	0	0	0	0	0	0	0	0	0	0	0	0	0	0	0	0	0	0	0	0	0	0	0	0	0	0	0	0	3	2	0	0	0	0	0	0	0	0	0	0	0	0	0	0	0	0
OTU_97_2537	0	0	0	0	0	0	0	0	0	0	0	0	0	0	0	0	0	0	0	0	0	0	0	0	0	0	0	0	0	0	0	8	0	0	0	0	0	0	0	0	0	0	0	0	0	0	0	0	0
OTU_97_2538	0	0	0	0	0	0	0	0	0	0	0	0	0	0	0	0	0	0	0	0	0	0	0	0	0	0	0	0	0	0	0	0	0	2	0	0	0	0	1	0	0	0	0	0	0	0	0	0	0
OTU_97_2539	0	0	0	0	0	0	0	0	0	0	0	0	0	0	0	0	0	0	0	0	0	0	0	0	0	0	0	0	0	0	0	0	3	0	0	0	0	0	0	0	0	0	7	0	0	0	0	0	0
OTU_97_254	145	183	7	5	41	0	47	19	8	4	0	23	24	1	0	15	2	21	0	166	2	8	1	193	170	14	5	59	23	0	1	0	56	8	36	369	6	15	3	67	4	3	2	7	0	0	6	2	146
OTU_97_2540	0	0	0	0	0	0	0	0	0	0	0	0	0	0	0	0	0	0	0	0	0	0	0	0	0	0	0	0	0	0	0	0	10	0	0	0	0	0	0	0	0	0	0	0	0	0	0	0	0
OTU_97_2541	0	0	0	0	0	0	0	0	0	0	0	0	0	0	0	0	0	0	0	0	0	0	0	0	0	0	0	0	0	0	0	0	2	0	0	0	0	0	0	0	0	0	0	0	6	0	0	0	0
OTU_97_2542	0	0	0	0	0	0	0	0	0	0	0	0	0	0	0	0	0	0	0	0	0	0	0	0	0	0	0	0	0	0	0	0	0	5	0	0	0	0	0	0	0	0	0	0	0	0	0	0	0
OTU_97_2543	0	0	0	0	0	0	0	0	0	0	0	0	0	0	0	0	0	0	0	0	0	0	0	0	0	0	0	0	0	0	0	0	0	0	0	0	0	1	0	0	0	0	0	0	0	0	5	0	0
OTU_97_2544	0	0	0	0	0	0	0	0	0	0	0	0	0	0	0	0	0	0	0	0	0	0	0	0	0	0	0	0	0	0	0	0	0	7	0	0	0	0	0	0	0	0	0	0	0	0	0	0	0
OTU_97_2546	0	0	0	0	0	0	0	0	0	0	0	0	0	0	0	0	0	0	0	0	0	0	0	0	0	0	0	0	0	0	0	0	0	2	0	9	0	0	0	0	0	0	0	0	0	0	0	0	0
OTU_97_2547	0	0	0	0	0	0	0	0	0	0	0	0	0	0	0	0	0	0	0	0	0	0	0	0	1	0	0	0	0	0	0	0	0	2	0	0	1	0	0	0	8	0	0	3	0	0	0	8	0
OTU_97_2548	0	0	0	0	0	0	0	0	0	0	0	0	0	0	0	0	0	0	0	0	0	6	0	0	0	0	0	0	0	0	0	0	0	0	0	0	0	0	2	0	0	0	0	0	0	0	0	0	0
OTU_97_2549	0	0	12	44	0	28	22	30	4	21	11	0	24	5	13	29	1	7	11	0	0	8	11	4	0	0	4	1	26	11	0	7	0	2	0	0	0	1	0	17	3	55	2	5	0	7	21	3	0
OTU_97_255	0	5	0	0	6	0	2	1	1	0	0	0	12	4	16	0	9	0	0	6	0	0	2	0	0	0	7	0	4	0	2	0	0	0	0	0	7	5	4	0	0	0	2	0	0	6	12	9	0
OTU_97_2550	0	0	0	0	0	0	0	0	0	0	0	0	0	0	0	0	0	0	0	0	0	0	0	0	0	0	0	0	0	0	0	0	0	0	3	0	0	0	0	0	0	0	0	0	0	2	0	0	0
OTU_97_2551	0	0	0	0	0	0	0	0	0	0	0	0	0	0	0	0	0	0	0	0	0	0	0	0	0	0	0	0	0	0	0	0	0	5	0	0	0	0	0	0	0	0	0	0	0	0	0	0	0
OTU_97_2552	0	0	0	0	0	0	0	0	0	0	0	0	0	0	0	0	0	0	0	0	0	0	0	0	0	0	0	0	0	0	0	0	0	0	48	0	4	0	0	0	0	0	0	0	2	0	0	0	0
OTU_97_2553	0	0	0	0	0	0	0	6	0	0	0	0	0	0	5	0	1	0	0	0	0	2	0	0	0	0	0	0	0	0	0	0	1	5	0	12	0	1	0	0	0	0	0	0	0	3	0	2	0
OTU_97_2554	0	0	0	0	0	0	0	0	49	1	0	17	0	0	0	0	0	0	0	0	0	0	0	0	0	0	0	0	0	0	0	0	0	0	28	0	0	0	3	9	0	0	87	2	0	0	0	0	0
OTU_97_2555	0	0	0	0	0	0	0	0	0	0	0	0	0	0	0	0	0	0	0	0	0	0	0	0	0	0	0	0	0	0	0	0	0	0	0	0	0	0	5	0	0	0	0	0	0	0	0	0	0
OTU_97_2556	0	0	0	0	0	0	3	0	0	0	0	0	0	0	0	0	0	0	0	0	0	0	0	0	0	0	0	0	0	0	0	0	0	0	40	0	0	0	0	0	0	0	0	0	0	0	1	0	0
OTU_97_2558	0	0	0	0	0	0	0	0	0	0	0	0	0	0	0	0	0	0	0	0	0	0	0	0	0	0	0	0	0	0	0	0	0	0	16	0	1	2	0	0	0	0	0	0	2	0	0	0	0
OTU_97_2559	0	66	0	19	0	0	0	0	206	0	0	1	0	0	0	0	0	0	0	1	14	27	0	3	3	0	0	0	2	10	5	0	7	0	1	0	2	0	0	1	0	0	0	2	0	0	3	4	0
OTU_97_256	0	0	0	0	0	0	0	0	2	0	0	35	15	0	0	71	28	17	31	18	0	1	0	5	82	93	0	56	42	104	4	6	19	6	9	5	2	7	0	1	15	0	0	8	1	0	0	0	38
OTU_97_2560	0	0	0	0	0	0	0	0	0	0	0	0	0	0	0	0	0	0	0	0	0	0	0	0	0	0	0	0	0	0	0	0	0	0	0	1	0	0	0	0	0	0	0	0	0	0	4	0	0
OTU_97_2561	0	0	0	0	0	0	0	0	0	0	0	0	0	0	0	0	0	0	0	0	0	0	0	0	0	0	0	0	0	0	0	0	0	3	8	1	0	0	0	0	0	0	0	0	0	0	1	0	5
OTU_97_2562	0	0	0	0	0	0	0	0	0	0	0	0	0	0	0	0	0	0	0	0	0	0	0	0	0	0	0	0	0	0	0	0	0	0	0	0	0	0	0	0	0	4	0	0	0	0	0	0	0
OTU_97_2563	0	0	0	0	0	0	0	0	0	0	0	0	0	0	0	0	0	0	0	0	0	0	0	0	0	0	0	0	0	0	0	0	0	0	0	11	0	0	0	0	0	0	0	0	0	0	0	0	0
OTU_97_2564	0	0	0	0	0	0	0	0	0	0	0	0	0	0	0	0	0	0	0	0	0	0	0	0	0	0	0	0	0	0	0	0	0	0	0	0	22	0	0	0	0	0	0	0	0	0	0	0	0
OTU_97_2565	0	0	0	0	0	0	0	0	0	0	0	0	0	0	0	0	0	0	0	0	0	0	0	0	0	0	0	0	0	0	0	0	0	0	0	0	16	0	0	0	0	0	0	0	0	0	0	0	0
OTU_97_2566	0	0	0	0	0	0	0	0	0	0	0	0	0	0	0	0	0	0	0	0	0	0	0	0	0	0	0	0	0	0	0	0	0	0	0	0	20	0	0	0	0	0	0	0	12	0	0	0	0
OTU_97_2567	0	0	0	0	0	0	0	0	0	0	0	0	0	0	0	0	0	0	0	0	0	0	0	0	2	0	0	0	0	0	0	0	0	0	0	0	20	0	0	0	0	0	0	0	0	0	0	0	0
OTU_97_2569	0	0	0	0	0	0	0	0	0	0	0	0	0	0	0	0	0	0	0	0	0	0	0	0	0	0	0	0	0	0	0	0	0	0	0	0	18	0	0	0	0	0	0	0	0	0	0	0	0
OTU_97_257	0	0	0	0	0	0	0	1	0	0	0	0	0	0	0	0	0	0	0	0	0	2	0	0	0	0	0	0	0	0	0	0	0	0	0	0	0	0	0	0	0	0	0	0	0	0	0	0	0
OTU_97_2570	0	0	0	0	0	0	0	0	0	0	0	0	0	0	0	0	0	0	0	0	0	0	0	2	0	0	0	0	0	0	0	0	0	0	0	0	0	3	0	0	2	0	0	0	0	0	0	0	0
OTU_97_2571	0	0	0	0	0	0	0	0	0	0	0	0	0	0	0	0	0	0	0	0	0	0	0	0	0	0	0	0	0	0	0	0	0	0	0	0	15	0	0	0	0	0	0	0	0	0	0	0	0
OTU_97_2572	0	0	0	0	0	0	0	0	0	0	0	0	0	0	0	0	0	0	0	0	0	0	0	0	0	0	0	0	0	0	0	0	0	0	0	0	0	1	0	0	0	0	0	0	0	0	0	0	0
OTU_97_2573	0	0	0	0	0	0	0	0	0	0	0	0	0	0	0	0	0	0	3	0	0	0	0	0	9	0	0	0	0	0	0	0	5	0	0	0	0	5	0	0	0	0	0	0	1	0	0	0	0
OTU_97_2574	0	0	0	0	0	0	0	0	0	0	0	0	0	0	0	0	0	0	0	0	0	0	0	0	0	0	0	0	0	0	0	0	0	0	0	0	0	3	0	0	0	0	0	0	0	0	0	0	0
OTU_97_2575	0	0	0	0	0	0	0	0	0	0	0	0	0	0	0	0	0	0	0	0	0	0	0	0	0	0	0	0	0	0	0	0	0	0	0	0	0	1	0	0	0	0	0	0	0	2	0	0	0
OTU_97_2576	0	0	0	0	0	0	0	0	0	0	0	0	0	0	0	0	0	0	0	0	0	0	0	0	0	0	0	0	0	0	0	0	0	0	0	0	0	0	6	0	0	0	0	0	0	0	0	0	0
OTU_97_2577	0	0	0	0	0	0	0	0	0	0	0	0	0	0	0	0	0	0	0	0	0	0	0	0	0	0	0	0	0	0	0	0	0	0	0	0	0	1	0	0	0	0	0	0	0	0	0	0	0
OTU_97_2578	0	0	0	0	0	0	6	0	0	0	0	7	0	0	12	0	0	9	0	7	0	13	0	4	0	13	1	0	43	0	0	0	0	5	0	0	0	17	0	0	0	0	48	34	32	0	2	0	0
OTU_97_258	0	0	0	3	0	0	7	10	0	0	0	0	0	1	0	0	5	0	0	0	5	0	0	1	0	17	0	2	0	0	0	0	3	1	5	2	2	3	5	4	9	0	0	5	1	0	0	0	0
OTU_97_2580	0	7	3	0	0	0	0	0	0	0	16	0	0	0	0	0	0	20	2	1	0	0	0	0	0	0	23	0	9	0	0	0	0	1	0	0	1	0	12	0	0	12	0	3	0	0	6	1	0
OTU_97_2582	0	0	0	0	0	0	0	0	0	0	0	0	0	0	0	0	0	0	0	0	0	0	0	0	0	0	0	0	0	0	0	0	0	0	0	0	0	0	11	0	0	0	0	0	0	0	0	0	0
OTU_97_2583	0	0	0	0	0	0	0	0	0	0	0	0	0	0	0	0	0	0	0	0	0	0	0	3	0	7	0	0	0	0	0	0	0	0	0	0	0	0	5	0	0	0	0	0	0	0	0	0	0
OTU_97_2584	0	0	0	0	0	0	0	0	0	0	0	0	0	0	0	0	0	0	0	0	0	0	0	0	0	0	0	0	0	0	0	0	2	0	0	0	0	0	1	0	0	0	0	0	0	2	0	0	0
OTU_97_2585	0	0	0	0	0	0	0	6	6	0	0	0	0	12	1	0	0	0	0	0	0	0	1	0	0	0	0	1	0	0	3	2	0	0	1	2	0	0	11	0	0	0	0	0	1	1	0	0	0
OTU_97_2586	0	0	0	0	0	0	0	0	0	0	0	0	0	0	0	0	0	0	0	0	0	0	0	0	0	0	0	0	0	0	0	0	0	0	0	0	0	0	11	0	0	0	0	0	0	0	0	0	0
OTU_97_2587	0	0	0	0	0	0	0	0	0	0	0	0	0	0	0	0	0	0	0	0	0	0	0	0	0	0	0	0	0	0	0	0	0	0	0	0	0	0	0	7	0	0	0	0	0	0	0	0	0
OTU_97_2588	0	0	0	0	0	0	0	0	0	0	0	0	0	0	0	0	0	0	0	0	0	0	0	0	0	0	0	0	0	0	0	0	0	134	0	0	0	0	0	0	0	0	0	0	0	0	0	0	0
OTU_97_259	2	0	0	1	0	0	0	1	0	1	0	0	0	0	0	0	1	3	0	1	0	0	0	0	3	1	1	0	1	0	0	0	0	0	0	0	0	0	1	3	0	1	0	0	1	1	1	0	0
OTU_97_2591	0	0	0	0	0	0	0	0	0	0	0	0	0	0	0	0	0	0	3	0	0	0	0	0	0	0	0	0	0	0	0	0	0	0	0	0	0	0	0	4	0	0	0	0	0	0	0	0	0
OTU_97_2592	0	0	0	0	0	0	0	0	0	0	0	5	0	0	0	0	0	0	0	0	0	0	0	0	0	0	0	0	0	0	0	0	0	1	0	0	0	0	0	0	8	0	0	0	0	0	0	0	0
OTU_97_2593	0	0	0	0	0	0	0	0	0	0	0	0	0	0	0	0	0	0	0	0	0	0	0	0	0	0	0	0	0	0	0	0	0	0	0	0	0	0	0	0	4	0	0	0	0	0	0	0	0
OTU_97_2597	2	1	10	2	423	93	75	0	0	24	0	22	36	0	3	47	0	8	0	49	0	8	1	0	28	0	0	36	27	105	0	0	0	0	1	0	0	8	8	0	0	1	0	0	0	0	0	0	15
OTU_97_2598	0	0	0	0	0	0	0	0	0	0	0	0	0	0	0	0	0	0	0	0	0	0	0	0	0	0	0	0	0	0	0	0	0	0	0	0	0	0	0	0	16	0	0	0	0	0	0	0	0
OTU_97_2599	23	130	84	37	81	84	45	180	63	67	41	24	138	44	148	38	54	2	148	158	79	297	40	69	82	119	171	22	36	48	8	44	1038	83	103	60	161	203	217	38	79	4	60	9	31	192	64	77	100
OTU_97_26	0	1	7	3	0	0	17	0	10	0	0	0	74	0	0	0	0	0	128	0	0	41	0	0	0	0	0	653	190	0	0	0	0	0	0	54	0	0	0	229	0	0	0	0	0	0	0	0	0
OTU_97_260	0	0	0	0	0	0	0	6	0	0	0	0	3	9	6	0	0	0	3	0	0	0	0	0	0	0	0	20	0	0	0	6	0	0	0	1	0	1	0	0	0	0	0	0	0	0	0	0	1
OTU_97_2600	3	0	0	0	0	0	0	26	0	0	0	0	0	0	0	0	0	0	0	5	0	0	0	0	0	0	0	0	9	0	0	0	0	0	0	0	0	0	0	0	2	7	21	0	0	0	0	0	0
OTU_97_2602	0	0	0	0	0	2	0	0	0	0	0	0	0	1	3	0	0	0	0	0	0	0	0	0	0	0	0	0	1	9	0	1	0	0	0	0	0	0	0	0	0	7	0	0	0	0	0	0	0
OTU_97_2603	0	0	0	0	0	0	0	0	0	0	0	0	0	0	0	0	0	0	0	0	0	0	0	0	0	0	0	0	0	0	0	0	0	0	0	0	0	0	0	0	0	7	0	0	0	0	0	0	0
OTU_97_2604	0	0	0	23	0	0	0	2	0	0	0	0	0	5	0	0	0	0	0	0	10	0	0	0	0	0	0	0	0	0	0	0	0	0	0	0	0	0	0	0	0	1	0	0	0	0	0	0	0
OTU_97_2605	0	0	0	0	0	0	0	0	0	0	0	0	0	0	0	0	0	0	0	0	0	0	0	0	0	0	0	0	0	0	0	0	0	0	0	0	0	0	0	0	0	2	0	0	0	0	0	0	0
OTU_97_2607	0	6	0	0	0	0	0	0	0	0	0	0	0	4	3	0	2	0	0	0	0	0	0	0	0	0	0	0	0	0	3	0	0	2	0	0	0	2	2	0	0	0	5	0	0	0	0	0	0
OTU_97_2609	0	0	0	0	0	0	0	0	0	0	0	0	0	0	0	0	0	0	0	0	0	0	0	0	0	0	0	0	0	0	0	0	0	0	0	0	0	0	0	0	0	0	6	0	0	0	0	0	0
OTU_97_261	0	5	0	0	0	0	0	0	0	0	0	0	0	33	0	0	0	0	0	11	0	1	0	7	0	1	0	0	0	0	17	0	0	0	0	0	0	0	0	0	0	0	0	0	0	0	3	3	41
OTU_97_2610	0	0	0	0	0	0	0	0	0	0	0	0	0	0	0	0	0	0	0	0	0	0	0	0	0	0	0	0	0	0	0	0	0	0	0	0	0	0	0	0	0	0	6	0	0	0	0	0	0
OTU_97_2611	0	0	0	0	0	0	0	0	0	0	0	0	0	1	0	0	0	0	0	0	0	0	0	0	0	0	0	0	0	0	0	0	0	0	0	0	0	0	0	0	0	0	3	0	0	0	0	0	0
OTU_97_2612	0	0	0	0	0	0	0	0	0	0	0	0	0	0	0	0	0	0	0	0	0	0	0	0	0	0	0	0	0	0	0	0	0	0	0	0	0	0	0	0	0	0	6	0	0	0	0	0	0
OTU_97_2613	4	0	0	1	0	0	1	1	0	8	0	0	2	0	6	1	0	0	7	3	11	2	19	0	11	32	0	1	8	42	0	1	6	0	2	3	0	13	2	5	65	0	5	0	1	7	20	21	0
OTU_97_2614	0	0	0	0	0	0	0	0	0	0	0	0	1	0	0	0	0	0	0	0	0	0	0	0	0	0	0	0	0	0	0	0	0	0	2	0	0	0	4	0	0	0	4	0	0	0	0	0	0
OTU_97_2615	0	0	0	0	0	0	0	0	0	0	0	0	0	0	0	10	1	0	0	0	0	0	0	2	5	0	0	0	0	0	0	0	0	0	0	0	0	0	0	0	7	0	0	72	0	0	0	0	4
OTU_97_2616	0	0	0	0	0	0	0	0	0	0	0	0	0	0	0	0	0	0	0	0	0	0	0	0	0	0	0	0	0	0	0	0	0	0	0	0	0	0	0	0	0	0	0	5	0	0	0	3	0
OTU_97_2617	0	0	0	0	0	0	0	0	0	0	0	0	0	0	0	0	0	0	0	0	0	0	0	0	0	0	0	0	0	0	0	0	0	0	0	0	2	0	0	0	0	0	0	0	8	0	0	0	0
OTU_97_2618	0	16	0	0	0	16	7	33	0	0	0	10	0	0	0	0	0	5	0	0	0	108	1	5	0	0	0	0	2	0	0	0	5	0	0	0	0	10	6	0	0	7	0	0	6	0	0	0	0
OTU_97_2619	0	0	0	0	0	0	0	0	0	0	0	0	0	0	0	0	0	0	0	0	0	0	0	0	0	0	0	0	0	0	0	0	0	0	0	0	0	0	0	0	0	0	0	0	15	0	0	0	0
OTU_97_262	1	0	0	0	4	0	0	5	0	0	0	0	0	0	0	0	0	0	0	0	0	0	0	0	0	0	0	0	0	0	0	0	0	0	0	0	0	0	0	0	3	0	0	0	0	0	0	0	0
OTU_97_2620	0	0	0	0	0	0	0	0	0	0	0	0	0	0	0	0	0	0	0	0	0	0	0	0	0	0	0	0	0	0	0	0	0	0	0	0	0	0	0	0	0	0	12	0	0	0	0	0	0
OTU_97_2621	12	37	12	15	34	73	4	48	265	149	64	0	3	233	0	13	55	15	36	80	20	519	5	6	37	28	9	58	4	27	16	0	132	4	41	170	97	23	12	156	9	0	79	7	104	4	16	28	1
OTU_97_2622	31	21	0	5	26	0	0	34	2	0	18	0	0	12	0	0	15	0	0	2	22	0	0	0	0	17	0	16	7	1	2	0	3	136	0	0	5	4	0	10	0	0	42	0	0	0	40	6	0
OTU_97_2623	0	0	0	0	0	0	0	0	0	0	0	0	0	0	0	0	0	0	0	0	0	0	0	0	0	0	0	0	0	0	0	0	0	0	0	0	0	0	0	0	0	0	0	0	0	6	0	0	0
OTU_97_2624	0	0	0	0	0	0	0	0	0	0	0	0	0	0	0	0	0	0	0	0	0	0	0	0	0	0	0	0	0	0	0	0	0	0	0	0	0	0	0	0	0	0	0	0	0	0	0	0	0
OTU_97_2625	0	0	0	0	0	0	2	0	0	0	0	0	0	0	0	0	0	0	0	0	0	0	0	0	0	0	0	0	0	0	0	0	0	0	0	0	0	0	0	0	0	0	0	0	0	7	0	0	0
OTU_97_2626	0	0	0	0	0	0	0	0	0	0	0	0	0	0	0	0	0	0	0	0	0	0	0	0	0	0	0	0	0	0	0	0	0	0	0	0	0	0	0	0	0	0	0	0	0	10	0	0	0
OTU_97_2627	0	0	0	0	0	0	0	0	0	0	0	0	0	0	0	0	0	0	0	0	0	0	0	0	0	0	0	0	2	0	0	0	0	0	0	0	0	0	0	0	0	0	0	0	0	4	0	0	0
OTU_97_2628	0	0	0	0	0	0	0	0	0	0	0	0	0	0	0	1	0	0	0	0	1	0	0	0	0	0	0	0	0	0	0	0	0	0	0	0	0	0	0	0	0	0	0	0	0	0	7	9	0
OTU_97_2629	0	0	0	0	0	0	0	0	0	0	0	0	0	0	0	0	0	0	0	0	0	0	0	0	0	0	0	0	0	0	0	0	0	0	0	0	0	0	0	0	0	0	0	0	0	5	0	0	0
OTU_97_263	0	6	0	0	0	0	0	0	17	0	0	0	0	4	0	0	5	0	0	0	0	0	0	0	0	0	1	0	0	0	0	0	0	0	1	0	0	0	0	0	1	0	6	0	0	0	1	0	0
OTU_97_2630	0	0	0	0	0	0	0	0	0	0	0	0	0	0	0	0	0	0	0	0	0	0	0	0	0	0	0	0	0	0	0	0	0	0	0	0	0	0	0	0	0	0	0	0	0	0	8	0	0
OTU_97_2632	55	0	8	2	0	3	5	0	0	0	0	141	0	0	0	0	0	0	50	3	9	0	30	0	0	0	0	0	0	0	0	0	0	0	58	11	0	4	3	93	314	0	0	21	3	0	0	0	0
OTU_97_2633	0	0	0	0	0	0	0	0	0	0	0	0	0	0	0	0	0	0	0	0	0	0	0	0	0	0	0	0	0	0	0	0	0	0	0	0	0	0	0	0	0	0	0	0	0	8	0	0	0
OTU_97_2634	0	0	0	0	0	0	0	0	0	0	0	0	0	0	0	0	0	0	0	0	0	0	0	0	0	0	0	0	0	0	0	0	0	0	0	0	0	0	0	0	0	0	0	0	0	0	0	9	0
OTU_97_2636	0	0	2	0	0	0	0	0	0	0	0	0	0	0	0	0	0	0	0	0	0	0	0	0	0	0	0	0	0	0	1	0	0	0	0	0	0	0	0	0	0	0	0	0	0	0	1	6	0
OTU_97_2637	0	0	0	0	0	0	0	0	0	0	0	0	0	0	0	0	0	0	0	0	0	0	0	0	0	0	0	0	0	0	0	0	0	0	0	0	0	0	0	0	0	0	0	0	0	0	0	5	0
OTU_97_2638	0	0	0	0	0	0	0	0	79	0	0	3	0	0	0	0	0	0	0	0	6	0	0	0	0	3	0	0	0	0	7	0	10	0	0	0	0	0	0	0	0	0	0	0	0	0	8	0	0
OTU_97_2639	0	0	0	0	0	0	0	0	0	0	0	0	0	0	0	0	0	0	0	0	0	0	0	0	0	0	0	0	0	0	0	0	0	0	0	0	0	0	0	0	2	0	0	0	0	0	0	2	0
OTU_97_264	0	0	0	0	0	0	0	8	0	3	0	0	0	4	0	0	0	0	0	0	0	0	0	0	0	0	0	0	0	0	0	0	3	0	0	0	0	0	1	0	0	0	0	0	0	0	0	1	0
OTU_97_2640	0	0	0	0	0	0	0	0	0	0	0	0	0	0	0	0	0	0	1	0	0	0	0	0	0	0	0	0	0	0	0	2	0	0	0	0	0	0	0	0	0	0	0	0	0	0	5	0	0
OTU_97_2641	0	0	0	0	0	0	0	0	0	0	0	0	0	0	0	0	0	0	0	0	0	0	0	0	0	0	0	0	0	0	0	0	0	0	0	0	0	0	0	0	0	0	0	0	0	0	0	0	2
OTU_97_2642	0	0	0	0	0	0	0	0	0	0	0	0	0	0	0	0	0	0	0	0	0	0	0	0	0	0	0	0	0	0	0	0	0	0	0	0	0	0	0	0	0	0	0	0	0	0	0	0	6
OTU_97_2643	0	0	0	4	0	0	0	0	0	0	0	0	0	0	0	0	0	0	0	0	0	0	0	0	0	0	0	0	0	0	0	0	0	0	0	0	0	0	0	0	0	0	0	0	0	0	0	0	0
OTU_97_2644	0	0	0	0	0	0	0	0	0	0	0	0	0	0	0	0	0	0	0	0	0	0	0	0	0	0	0	0	0	0	0	0	0	0	0	0	0	0	0	0	0	0	0	0	0	0	0	0	0
OTU_97_2646	0	0	0	0	0	0	0	0	0	0	0	0	0	0	0	0	0	0	0	0	0	0	0	0	0	0	0	0	0	0	0	0	0	0	0	0	0	0	0	0	0	0	0	0	0	0	0	0	8
OTU_97_2647	0	0	0	0	0	0	0	0	0	0	0	0	0	0	0	0	0	0	0	0	0	0	0	0	0	0	0	30	0	0	0	0	0	0	0	0	0	0	0	0	0	0	0	0	0	0	0	0	0
OTU_97_2648	0	0	0	0	0	0	0	0	0	0	0	0	0	0	0	0	0	0	0	0	0	0	0	0	0	0	0	0	0	0	0	0	0	0	0	0	0	0	0	0	0	0	0	0	0	0	0	0	0
OTU_97_2649	44	0	0	0	0	0	0	20	0	0	0	0	0	0	0	0	0	20	0	0	136	1	0	0	5	0	0	0	0	0	0	2	13	0	0	0	0	0	0	0	0	32	0	0	0	0	0	0	0
OTU_97_265	0	0	0	0	0	0	0	0	19	0	0	0	0	0	0	0	0	0	0	0	0	2	0	0	0	0	0	0	0	0	0	0	1	0	0	0	0	0	0	0	0	0	0	0	0	0	1	0	0
OTU_97_2650	0	0	0	0	0	0	0	0	0	0	0	0	0	0	0	0	0	0	0	0	0	0	0	0	0	0	0	0	0	0	0	0	0	0	0	0	0	0	0	0	0	0	0	0	0	0	0	0	0
OTU_97_2652	0	0	0	0	6	0	0	0	0	0	0	7	0	0	0	0	0	0	0	0	0	0	0	0	0	26	0	0	0	0	0	0	0	4	0	0	0	2	0	0	3	0	0	0	0	0	0	0	0
OTU_97_2653	0	0	0	0	0	0	0	0	0	0	0	0	0	0	0	0	0	0	0	0	0	0	0	0	0	0	0	0	0	0	0	0	0	0	0	0	0	0	0	0	0	0	0	0	0	0	0	0	0
OTU_97_2654	0	8	0	0	2	1	0	9	0	0	0	0	2	0	0	0	0	10	1	1	0	0	2	1	0	9	0	0	0	10	0	1	0	0	0	0	0	0	0	2	3	0	0	0	0	0	1	0	0
OTU_97_2655	0	0	0	0	0	0	0	0	0	0	0	0	0	0	0	0	0	0	0	0	0	0	0	0	0	0	0	0	0	0	0	0	0	0	0	0	0	1	0	0	0	0	0	0	0	0	0	0	0
OTU_97_2656	0	0	0	0	0	0	0	0	0	0	0	0	0	0	0	0	0	0	0	0	0	0	0	0	0	0	0	0	0	0	0	0	0	0	0	0	0	0	0	0	0	0	0	0	0	0	0	0	0
OTU_97_2657	0	0	0	0	0	0	0	0	0	0	0	0	0	0	0	0	0	0	0	0	0	0	0	0	0	0	0	0	0	0	0	0	0	0	0	0	0	0	0	0	0	0	0	0	0	0	0	0	0
OTU_97_2658	0	0	0	0	0	0	0	0	0	0	0	0	0	0	0	0	0	0	0	0	0	0	0	0	0	0	0	0	0	0	0	0	0	0	0	0	0	0	0	0	0	0	0	0	0	0	0	0	0
OTU_97_2659	0	14	2	7	76	0	0	0	0	10	39	10	0	8	15	0	0	0	22	1	5	0	0	0	0	1	0	8	9	1	0	11	3	0	49	47	0	1	0	10	0	1	5	0	0	16	15	28	0
OTU_97_266	0	0	0	0	0	0	0	0	0	0	0	0	0	0	1	0	438	11	0	0	0	0	0	0	0	0	0	0	0	0	0	0	0	0	0	0	0	0	0	0	0	0	0	0	0	0	0	0	0
OTU_97_2661	0	6	0	0	0	0	0	4	0	0	0	0	0	0	0	0	1	0	4	0	0	0	1	0	2	0	0	0	0	0	0	3	0	0	0	0	0	0	0	0	1	0	0	0	0	2	0	0	0
OTU_97_2662	0	0	0	0	0	0	0	0	0	0	0	0	0	0	0	0	0	0	0	0	0	0	0	0	0	0	0	0	0	0	0	0	0	0	0	0	0	0	0	0	0	0	0	0	0	0	0	0	0
OTU_97_2663	0	0	0	0	0	0	0	0	0	0	0	0	0	0	0	0	0	0	0	0	0	0	0	0	0	2	0	0	0	0	0	0	0	0	0	2	2	0	0	0	0	0	0	0	0	0	1	0	0
OTU_97_2665	1	0	0	0	0	0	0	0	0	0	0	0	0	0	0	0	0	0	0	0	0	0	0	0	0	0	0	0	0	0	0	0	0	0	0	0	0	0	0	0	0	0	0	0	0	0	0	0	0
OTU_97_2666	2	0	0	0	0	0	0	0	4	0	0	0	0	0	0	0	0	0	0	0	0	0	0	0	0	0	0	0	0	0	0	0	0	0	0	0	0	0	0	0	9	0	0	0	0	0	0	0	0
OTU_97_2667	0	0	19	12	6	0	56	0	1	0	0	0	0	33	7	23	16	0	0	3	91	0	44	0	2	159	10	0	97	8	11	1	12	2	12	1	3	16	0	0	0	16	58	18	3	0	2	1	6
OTU_97_2668	2	0	0	0	0	0	0	0	0	0	0	1	0	0	0	0	0	0	0	0	0	0	0	0	0	0	0	0	0	0	0	0	0	0	0	0	0	0	0	0	0	0	0	0	0	0	0	0	0
OTU_97_2669	2	0	4	0	0	0	0	2	1	4	0	0	0	0	0	0	0	3	0	0	3	0	0	0	0	0	0	0	0	0	0	0	0	0	0	0	0	0	0	0	0	0	0	0	0	0	0	0	0
OTU_97_267	0	0	0	0	0	0	0	0	15	0	0	0	0	0	0	0	0	0	0	0	0	0	0	0	0	2	0	0	4	0	0	0	0	0	0	0	0	0	0	0	0	0	0	0	0	0	0	0	0
OTU_97_2670	5	0	0	0	0	0	0	0	0	0	0	0	0	0	0	0	0	0	0	0	0	0	0	0	6	0	0	0	0	0	0	0	0	0	0	0	0	0	4	0	0	0	0	0	0	0	1	0	0
OTU_97_2671	1	0	0	0	0	0	0	1	0	0	0	0	0	0	0	0	0	0	0	0	0	4	0	0	0	0	0	0	0	0	0	0	0	0	0	0	0	1	0	0	0	0	0	0	0	0	0	0	0
OTU_97_2672	3	9	0	0	30	0	3	0	22	1	0	0	0	0	0	0	2	4	0	1	0	0	8	4	0	7	0	4	5	0	3	0	3	1	1	0	0	0	0	1	3	0	0	0	0	0	2	0	8
OTU_97_2674	12	0	0	0	0	0	0	0	0	0	0	0	0	0	0	0	0	0	0	0	0	0	0	0	0	0	0	0	0	0	0	0	0	0	0	0	0	0	0	0	0	0	0	0	0	0	0	0	0
OTU_97_2675	7	0	0	0	0	0	0	0	0	0	0	0	0	0	0	0	0	0	0	0	0	0	0	0	0	0	0	0	0	0	0	0	0	0	0	0	0	0	0	0	0	0	0	0	0	0	0	0	0
OTU_97_2676	1	0	22	0	0	0	0	0	0	0	0	0	0	1	0	8	0	0	0	0	9	0	0	0	0	0	0	0	0	0	0	0	0	1	0	5	0	0	0	0	0	18	0	0	1	0	0	0	0
OTU_97_2677	0	9	0	0	3	0	0	0	0	0	0	0	0	0	0	0	0	0	0	2	0	0	0	1	0	0	0	0	0	0	0	0	2	0	0	0	0	0	0	0	0	0	0	0	0	0	0	0	0
OTU_97_2678	0	5	0	1	0	0	0	0	0	0	0	0	0	1	0	0	2	2	0	0	0	0	0	0	0	1	0	0	0	0	2	0	0	0	3	0	0	0	0	0	0	0	0	0	0	0	0	0	0
OTU_97_2679	0	24	0	2	0	0	0	0	0	0	8	0	0	0	0	0	0	0	2	0	0	0	9	0	0	0	8	3	7	66	1	0	23	0	0	0	0	0	1	0	0	0	0	9	0	0	10	0	1
OTU_97_2681	0	7	0	0	1	0	0	1	10	0	0	1	0	25	0	0	0	9	0	0	0	6	0	1	0	2	0	1	6	0	14	1	2	0	2	0	0	0	0	0	1	0	0	0	1	0	6	6	0
OTU_97_2682	0	0	0	0	0	0	0	0	0	0	0	1	0	0	0	0	0	0	0	0	0	0	0	0	0	0	1	0	0	0	0	0	4	0	0	0	0	0	0	0	0	0	0	0	0	0	0	0	0
OTU_97_2683	0	0	0	2	0	0	0	0	0	11	0	22	0	1	1	0	0	2	0	0	0	0	0	0	0	0	0	0	0	0	0	0	0	0	0	0	0	0	0	0	1	0	4	0	0	0	0	1	0
OTU_97_2684	0	6	0	0	0	0	0	0	0	0	0	0	0	0	0	0	0	0	0	0	4	0	0	0	0	0	1	0	0	0	0	0	0	0	2	0	0	0	1	0	0	0	0	0	0	0	0	0	0
OTU_97_2687	0	7	0	0	0	0	0	0	0	0	0	0	0	0	0	0	0	0	0	0	0	0	0	0	0	0	0	0	0	0	6	0	0	0	2	0	0	0	0	1	0	0	0	0	0	0	0	1	9
OTU_97_2688	0	1	0	0	0	0	0	0	0	0	0	0	0	2	0	0	2	1	0	0	0	0	0	0	0	6	4	0	0	0	2	0	0	0	0	0	0	0	0	0	0	0	0	0	0	1	0	0	5
OTU_97_2689	0	1	0	0	0	0	0	0	0	0	0	0	0	1	5	0	0	0	0	0	0	0	0	1	0	0	0	0	2	0	0	0	0	0	0	0	0	0	0	0	0	0	0	0	0	0	0	0	3
OTU_97_269	0	0	0	0	0	0	0	0	16	0	0	0	0	0	0	0	0	0	0	0	0	0	0	0	0	0	0	0	0	0	0	0	0	0	0	0	0	0	0	0	0	0	0	0	0	0	0	0	0
OTU_97_2693	0	3	0	0	0	7	0	0	1	5	0	4	0	0	0	0	16	0	0	1	0	5	0	0	0	0	0	0	0	0	0	0	0	0	0	0	0	0	0	0	0	1	0	0	3	0	0	0	0
OTU_97_2694	0	1	11	11	14	0	0	7	1	2	0	14	0	3	0	0	0	5	1	1	3	0	6	0	0	6	1	0	2	7	0	2	7	1	0	0	11	0	3	0	48	0	147	0	0	3	0	2	0
OTU_97_2695	0	0	0	0	0	0	0	0	0	0	0	0	0	0	0	0	0	0	0	0	0	0	0	0	0	0	0	0	0	0	0	0	0	0	0	0	7	0	2	0	0	0	0	0	0	0	0	0	0
OTU_97_2697	0	6	0	1	0	0	0	0	0	0	0	0	0	0	0	0	0	0	0	0	0	0	0	0	0	0	0	0	0	0	0	0	0	4	0	0	0	0	0	0	0	0	0	0	0	0	0	0	0
OTU_97_2698	0	1	0	0	0	0	0	0	0	0	0	0	0	1	11	0	0	0	0	0	0	0	0	0	0	0	0	0	4	0	0	0	0	0	0	0	0	0	0	0	0	0	0	0	0	0	0	0	0
OTU_97_27	0	0	0	0	0	0	0	0	0	0	0	0	0	0	0	0	0	0	0	0	0	0	19	1	0	0	0	0	0	0	0	0	0	0	0	0	0	0	0	0	0	0	0	0	0	0	0	0	0
OTU_97_270	0	0	7	0	0	0	0	21	0	2	0	0	0	0	0	6	0	3	0	0	0	0	0	0	0	0	0	1	0	0	0	0	0	0	4	0	0	5	0	0	0	2	0	0	0	1	3	0	0
OTU_97_2700	0	3	0	0	0	0	0	0	0	0	0	0	2	0	0	0	0	0	0	0	0	0	0	4	0	0	0	0	0	0	0	0	0	0	0	0	0	0	0	0	0	0	0	0	0	0	0	0	0
OTU_97_2701	0	0	9	0	0	0	0	0	0	0	0	0	0	0	0	0	0	0	0	0	0	0	0	0	0	0	0	0	0	0	0	0	0	0	0	0	0	0	0	0	0	0	0	0	0	0	0	0	0
OTU_97_2702	0	0	8	58	0	0	0	0	0	0	0	46	0	0	0	6	0	0	0	0	0	0	0	3	0	0	40	0	0	20	0	0	0	0	0	0	0	0	0	1	0	0	0	0	0	0	0	0	0
OTU_97_2703	0	0	5	0	0	0	0	0	0	0	0	0	0	0	0	0	0	0	0	0	0	0	0	0	0	0	0	0	0	0	0	0	0	0	0	0	0	0	0	0	0	0	0	0	0	0	0	0	0
OTU_97_2704	10	41	2	16	2	50	9	2	0	0	0	37	11	1	31	21	7	2	10	16	14	2	14	5	15	26	29	8	7	26	0	0	17	12	0	3	6	13	0	10	10	20	1	7	6	10	27	40	5
OTU_97_2705	0	0	1	0	0	0	0	0	0	0	0	0	0	0	0	0	0	0	0	3	0	0	0	0	0	0	0	0	0	0	0	0	0	0	0	0	2	0	0	0	0	0	0	0	0	0	0	0	0
OTU_97_2706	0	0	1	0	0	0	0	0	0	0	0	0	0	0	0	0	0	0	0	0	0	0	0	0	0	0	0	0	0	0	0	0	0	0	0	0	0	0	0	0	0	0	0	0	0	0	0	0	0
OTU_97_2708	0	0	10	0	0	0	0	0	0	0	0	0	0	0	0	0	0	0	0	0	0	0	3	0	0	0	0	0	0	0	0	0	0	0	0	0	0	0	0	0	0	0	0	0	0	0	0	0	0
OTU_97_2709	0	0	4	0	0	7	1	0	0	0	0	0	0	0	0	0	0	0	1	0	0	0	0	0	0	0	0	1	0	0	0	0	0	0	0	2	1	0	0	0	1	0	0	0	3	0	0	0	0
OTU_97_271	0	0	0	0	0	0	0	0	6	0	0	0	0	4	0	0	0	0	0	0	0	0	0	5	0	0	0	0	0	0	0	0	0	0	0	0	0	0	0	0	0	0	0	0	0	0	0	0	0
OTU_97_2710	0	0	4	2	0	0	0	0	0	0	0	15	0	0	0	0	0	0	0	3	0	0	0	0	0	11	0	0	0	0	2	2	0	0	0	0	0	3	0	0	0	0	21	5	0	0	0	0	0
OTU_97_2712	0	0	0	0	0	0	189	0	0	0	0	0	0	0	0	0	0	1	0	1	0	0	0	0	0	0	0	0	0	0	0	0	0	0	0	0	1	0	0	0	0	0	0	0	1	0	0	2	0
OTU_97_2713	0	0	1	0	0	0	0	0	0	0	0	0	1	3	0	0	0	0	1	0	0	0	0	0	1	0	1	0	0	0	0	0	0	0	0	0	0	0	0	0	0	0	0	0	0	0	0	0	0
OTU_97_2715	0	0	12	0	0	0	0	0	0	0	0	0	0	0	0	0	0	0	0	0	0	0	0	0	0	0	0	0	0	0	0	0	0	0	0	0	0	0	0	0	0	0	0	0	0	0	0	0	0
OTU_97_2716	0	0	3	0	0	0	0	0	0	0	0	0	0	0	0	0	0	0	7	3	0	0	0	0	0	0	0	0	0	0	0	0	0	0	0	2	0	0	0	0	0	0	0	0	0	0	0	0	0
OTU_97_2718	0	0	6	0	0	0	0	0	0	0	0	0	0	0	0	0	0	0	1	0	0	0	0	0	0	0	0	0	0	0	0	0	0	0	0	0	0	0	0	0	0	0	0	0	0	0	0	0	0
OTU_97_2719	0	0	10	0	0	0	0	0	0	0	0	0	0	0	0	0	0	0	0	0	0	0	0	0	0	0	0	0	0	0	0	0	0	0	0	0	0	0	0	0	0	0	0	0	0	0	0	0	0
OTU_97_272	0	0	0	0	0	0	0	0	21	0	0	0	0	0	0	0	0	0	0	0	0	0	0	0	0	0	0	0	0	0	0	0	0	0	0	0	0	0	0	0	0	0	0	0	0	0	0	0	0
OTU_97_2720	0	3	20	9	36	62	0	27	25	0	13	0	35	5	64	0	34	42	0	2	223	15	5	54	0	0	4	16	1	20	7	0	9	3	0	0	4	3	3	0	0	11	20	7	1	2	7	4	7
OTU_97_2721	0	0	5	0	0	0	0	0	0	0	0	0	0	1	0	0	0	0	0	0	0	0	0	0	0	0	0	0	0	0	0	0	0	0	40	0	0	0	0	0	0	0	0	0	26	0	0	0	0
OTU_97_2723	0	1	28	1	10	0	0	3	0	0	0	0	14	20	14	5	0	0	28	0	3	9	3	0	27	1	11	0	6	8	0	3	0	6	0	13	1	5	0	0	2	0	0	2	1	5	5	8	11
OTU_97_2724	0	0	1	0	4	0	0	0	0	0	0	0	0	0	0	0	0	0	0	0	0	0	0	0	0	0	1	0	0	0	0	0	0	0	0	3	0	0	0	0	0	0	0	0	0	0	0	0	0
OTU_97_2725	0	0	8	65	7	0	4	0	1	22	0	0	12	6	0	95	0	2	8	0	2	2	0	3	2	2	3	0	0	0	0	130	2	2	0	148	0	14	0	2	9	18	0	0	3	11	3	0	7
OTU_97_2726	0	0	0	1	0	0	0	1	0	0	0	0	3	0	1	0	0	1	1	0	0	0	0	0	2	0	0	0	1	0	0	0	0	0	0	0	0	0	0	0	0	0	0	0	0	0	0	0	0
OTU_97_2727	0	0	1	6	0	0	0	1	8	21	2	14	0	3	0	0	19	0	0	0	14	0	0	10	7	3	66	3	9	0	24	3	43	2	4	1	0	4	0	5	0	0	72	6	4	20	4	1	7
OTU_97_2728	0	1	0	3	3	0	0	2	5	4	1	1	0	0	1	0	0	1	2	0	3	3	0	0	2	2	13	0	0	0	5	0	2	1	2	0	1	0	2	0	0	1	2	0	0	1	2	0	2
OTU_97_2729	0	0	0	1	0	2	0	0	0	0	1	0	2	0	0	2	0	2	0	0	10	0	1	0	0	0	0	0	0	0	1	0	1	0	0	0	0	0	0	1	0	3	2	3	0	0	1	0	0
OTU_97_273	0	0	0	0	0	0	0	0	0	59	0	0	0	0	0	0	0	0	0	0	0	0	0	0	0	0	0	0	0	0	0	0	0	0	0	0	0	0	0	0	0	1	0	0	0	0	0	0	0
OTU_97_2730	0	0	0	2	0	0	0	0	0	0	15	0	0	0	0	0	0	0	0	0	0	0	0	0	0	0	0	0	0	16	0	0	0	0	0	0	5	0	0	0	0	1	2	0	0	0	1	0	0
OTU_97_2731	0	0	0	1	0	0	0	0	0	0	0	0	0	0	8	0	0	0	0	0	0	0	0	0	0	5	0	0	1	0	4	0	0	0	0	0	0	3	0	2	0	0	1	0	0	3	0	0	0
OTU_97_2733	0	0	0	4	0	0	0	0	0	0	0	0	0	0	0	0	0	0	0	0	0	0	0	0	0	0	12	0	0	0	29	0	0	0	0	0	0	0	0	0	0	0	0	0	0	0	0	0	0
OTU_97_2734	0	0	0	0	0	0	0	0	0	0	0	15	0	0	0	0	0	0	0	7	0	0	0	11	0	0	0	0	1	0	0	0	0	11	0	0	0	0	10	0	110	16	0	7	0	1	0	1	6
OTU_97_2735	0	0	0	4	0	0	0	0	0	0	0	0	0	0	0	0	0	0	0	0	1	0	0	0	0	0	0	0	0	0	0	0	0	0	0	0	0	0	0	0	0	0	0	0	0	0	0	2	0
OTU_97_2736	0	0	0	2	0	0	0	0	0	0	0	0	0	0	0	0	0	0	0	0	0	0	0	0	0	0	0	0	0	0	0	3	0	0	0	0	0	1	0	0	0	0	0	0	0	3	0	1	0
OTU_97_2737	0	0	0	19	2	0	0	0	0	8	0	0	4	0	16	0	0	0	0	0	0	0	11	0	0	6	0	0	0	0	0	1	2	0	0	0	0	0	0	1	5	0	0	0	0	0	0	3	0
OTU_97_2738	104	0	0	10	55	0	11	0	18	33	42	3	122	2	0	8	36	0	29	24	10	44	20	2	46	22	6	25	7	18	24	22	12	57	12	19	7	22	32	14	15	40	15	14	10	5	12	5	34
OTU_97_2740	0	0	0	1	0	0	0	0	0	15	0	0	0	0	0	0	0	0	0	1	0	0	0	0	0	0	0	0	0	0	0	0	0	0	0	0	0	0	0	0	0	0	0	0	0	0	0	0	0
OTU_97_2741	0	0	4	33	0	0	0	0	0	0	0	0	0	0	0	0	0	0	0	0	0	0	0	0	0	0	0	0	0	0	0	0	0	0	0	0	0	0	0	0	0	0	0	0	0	0	0	0	0
OTU_97_2742	0	0	0	585	0	0	0	0	0	0	0	0	0	0	0	0	103	10	0	0	0	0	35	19	0	0	170	0	0	0	0	23	101	0	45	10	2	256	106	0	0	6	0	7	119	35	0	0	463
OTU_97_2743	0	0	0	0	11	0	0	0	0	0	0	0	0	0	0	2	0	0	0	0	7	0	0	0	0	0	0	0	0	0	0	2	0	0	0	0	0	0	0	0	0	0	0	0	0	0	0	0	0
OTU_97_2744	0	0	0	0	0	0	0	0	0	0	0	0	0	0	0	0	0	0	0	0	0	0	0	0	0	0	0	0	0	0	0	0	0	0	0	3	0	0	0	0	0	0	0	0	0	0	4	3	0
OTU_97_2745	0	0	0	0	14	11	0	0	0	0	0	0	0	0	0	0	0	0	0	0	0	0	0	0	0	0	0	0	0	0	0	0	0	0	0	0	1	0	0	0	0	0	0	0	0	0	0	0	0
OTU_97_2746	0	0	0	0	14	0	0	0	0	0	0	0	0	0	0	0	0	0	0	0	0	0	0	0	0	0	0	0	0	0	0	0	0	0	0	1	0	0	0	0	4	0	0	3	2	0	0	1	0
OTU_97_2747	0	0	0	0	8	0	0	0	0	0	0	0	5	0	0	0	0	0	0	0	0	0	0	0	0	0	0	0	0	0	0	0	0	0	0	0	0	0	0	0	0	0	0	0	0	0	0	0	0
OTU_97_2748	0	0	0	0	21	0	0	0	0	0	0	0	0	0	0	0	0	0	0	0	0	0	0	0	0	0	0	0	0	0	0	0	0	0	0	0	0	0	0	0	0	0	0	0	0	0	0	0	0
OTU_97_2749	0	0	0	0	5	0	0	0	0	0	0	0	0	0	0	0	0	0	1	1	0	0	0	0	0	0	0	0	0	0	0	0	0	0	0	0	0	0	0	0	0	0	0	0	0	0	0	1	0
OTU_97_2750	0	0	0	0	0	11	0	0	0	0	0	0	0	0	0	0	0	0	0	0	0	0	0	0	0	0	0	0	0	0	0	0	0	0	0	0	0	0	0	0	0	0	0	0	0	0	0	0	0
OTU_97_2751	0	0	0	0	2	12	0	0	5	0	9	0	0	0	0	0	0	0	0	0	0	0	0	0	0	11	0	2	0	21	0	6	12	0	0	0	0	0	0	0	0	0	0	0	0	0	1	0	10
OTU_97_2753	0	0	0	0	0	14	0	0	0	0	0	0	0	0	0	0	0	0	0	0	0	0	0	0	0	0	0	0	0	0	0	0	0	0	0	0	0	0	0	0	0	0	0	0	0	0	0	0	0
OTU_97_2755	0	0	0	0	0	7	0	0	0	0	0	0	0	0	0	0	0	0	0	0	0	0	0	0	0	0	0	0	0	0	0	0	0	0	0	0	0	0	0	1	0	0	0	0	0	1	0	0	0
OTU_97_2756	0	0	0	0	0	4	6	0	0	6	0	0	0	4	3	0	0	0	3	4	5	0	0	0	0	0	0	0	0	0	0	0	1	0	2	0	0	0	4	0	0	2	0	0	0	0	0	0	0
OTU_97_2757	0	0	0	0	0	5	0	0	0	0	0	0	0	0	0	0	0	0	0	0	0	0	0	1	0	0	0	0	0	0	0	0	0	0	0	0	0	0	0	0	0	0	0	0	0	0	0	0	0
OTU_97_2758	0	0	0	0	0	5	0	0	0	0	0	0	0	0	1	0	0	0	2	0	0	0	0	1	0	0	0	0	0	0	0	0	0	0	0	1	0	0	0	0	0	0	0	0	0	0	1	0	0
OTU_97_2759	0	0	0	0	0	6	0	0	0	0	0	0	0	4	3	0	0	0	0	0	19	0	0	0	0	0	0	0	0	0	0	0	0	1	1	0	0	0	0	0	0	0	2	0	0	0	0	0	0
OTU_97_276	0	0	2	0	0	0	0	0	0	9	0	5	0	0	2	0	0	0	0	0	0	0	2	0	0	0	0	0	0	0	0	0	0	0	0	0	0	0	0	0	0	0	0	0	0	0	0	0	0
OTU_97_2760	0	0	0	0	29	34	0	0	0	6	0	0	0	0	5	29	0	0	0	0	0	0	13	0	0	0	0	0	1	0	0	4	0	0	0	0	0	0	0	0	5	0	0	0	0	0	0	0	0
OTU_97_2761	0	0	0	0	0	0	1	0	0	0	1	0	0	0	0	0	0	0	0	0	0	0	0	0	0	0	0	0	0	4	0	0	0	0	1	0	0	0	0	0	1	0	0	0	0	0	0	0	0
OTU_97_2762	0	0	1	17	0	0	0	0	0	31	0	6	2	11	0	0	81	0	5	0	6	13	0	4	0	15	14	0	0	0	4	25	0	17	0	22	0	2	1	144	3	0	0	0	1	18	2	2	0
OTU_97_2763	0	0	0	0	0	6	0	0	0	0	0	0	0	0	0	0	0	0	0	0	0	0	0	0	0	0	0	3	0	0	0	0	0	0	0	3	0	0	0	0	0	0	0	0	1	0	0	0	0
OTU_97_2765	0	0	0	0	0	7	0	0	0	3	0	0	0	0	0	0	0	0	0	0	0	0	0	0	0	0	0	0	0	0	0	0	0	0	0	0	0	0	0	1	0	0	0	0	0	0	0	0	0
OTU_97_2766	0	2	1	1	6	23	4	8	0	4	0	1	1	0	7	2	1	0	0	0	0	0	42	0	0	0	0	0	0	5	0	1	3	4	0	0	0	0	0	0	2	0	1	5	0	1	0	0	0
OTU_97_2767	0	0	0	0	0	0	13	0	0	0	0	0	0	0	0	0	0	0	0	0	0	0	0	0	0	0	0	0	0	0	0	0	0	0	0	0	0	0	0	0	0	0	0	0	0	0	0	0	0
OTU_97_2768	4	0	11	0	0	0	0	7	0	0	0	0	0	0	0	0	4	16	5	12	0	0	0	0	3	45	0	0	0	14	9	0	0	0	0	0	0	3	69	0	1	31	0	4	0	7	6	0	0
OTU_97_2769	0	0	0	0	0	0	31	0	12	0	0	0	0	0	0	0	0	0	0	0	0	0	0	0	0	1	0	0	0	0	0	0	0	0	3	0	8	1	0	0	0	0	0	0	2	0	0	0	0
OTU_97_277	40	16	11	28	18	1	6	5	27	28	75	39	11	41	2	41	7	14	28	18	59	49	2	9	25	0	1212	38	52	45	9	4	26	17	7	18	1	14	32	22	9	11	2	24	9	11	58	23	26
OTU_97_2770	0	0	0	0	0	0	6	0	0	0	0	0	0	0	0	0	0	0	0	0	0	0	0	0	0	0	0	0	0	0	0	0	0	0	0	0	1	0	0	0	0	0	0	0	0	0	0	0	5
OTU_97_2771	0	0	0	0	0	0	10	0	0	0	0	0	0	0	3	0	0	0	0	0	0	0	0	0	0	0	0	0	0	0	0	0	0	0	0	0	0	0	0	0	0	0	0	0	0	1	0	1	0
OTU_97_2772	0	0	0	0	0	0	6	0	0	0	3	0	0	0	0	0	0	0	0	0	0	0	0	0	0	0	0	0	0	0	0	0	0	0	0	0	0	0	0	0	0	0	0	0	0	0	0	0	0
OTU_97_2773	0	0	0	0	0	0	11	0	0	0	0	0	0	0	0	0	0	0	0	0	0	0	0	0	0	0	0	0	0	0	0	0	0	0	0	0	0	1	0	0	0	0	0	0	1	0	0	0	0
OTU_97_2774	0	0	0	0	0	0	5	0	0	0	0	0	0	0	0	0	0	0	0	0	0	0	0	0	0	0	0	0	0	0	0	0	0	0	12	0	0	2	0	0	0	0	0	5	0	0	0	0	0
OTU_97_2775	0	0	0	0	0	0	9	0	0	0	0	0	0	0	0	0	0	0	0	0	0	0	0	0	0	0	0	0	0	0	0	0	0	0	0	0	0	0	0	0	0	0	0	0	0	0	0	0	0
OTU_97_2776	0	0	0	0	0	0	5	0	0	0	0	0	0	0	1	0	0	0	0	0	0	0	0	0	0	1	0	0	2	0	0	0	0	0	0	0	0	1	0	0	4	0	10	0	0	1	0	0	0
OTU_97_2777	2	41	0	37	0	0	5	0	0	0	0	0	0	0	0	11	0	0	0	4	0	0	5	0	7	0	28	3	3	0	3	2	0	0	0	0	0	18	0	17	6	3	0	8	2	0	1	24	13
OTU_97_2778	0	0	0	0	0	0	4	0	0	0	0	0	0	0	0	0	0	0	0	0	0	0	0	0	0	0	0	0	0	0	0	0	0	0	0	0	0	5	1	0	0	0	0	0	0	0	0	0	0
OTU_97_2779	0	17	0	0	0	0	2	0	0	0	0	17	0	2	0	0	12	0	0	0	0	0	0	0	0	0	0	0	0	0	0	0	0	0	0	0	0	0	0	0	0	0	0	0	0	0	0	0	0
OTU_97_278	2	65	0	0	0	0	10	0	40	17	0	7	6	17	75	2	47	4	0	2	2	0	0	22	19	0	3	3	33	13	5	0	4	1	1	11	14	7	12	1	15	0	8	0	7	8	0	0	0
OTU_97_2780	0	0	0	0	0	0	3	0	0	0	0	0	0	0	0	0	0	0	0	0	0	0	0	0	0	0	0	0	0	0	0	0	0	0	0	0	0	0	0	0	0	0	0	0	0	0	0	0	0
OTU_97_2781	0	0	0	0	3	0	1	0	0	0	0	0	0	0	3	0	0	0	0	0	0	0	0	0	0	0	0	0	0	0	0	0	0	0	0	0	0	4	0	0	0	0	0	0	4	0	0	0	0
OTU_97_2783	0	0	0	0	0	0	7	0	0	0	0	0	0	0	0	0	0	0	0	0	0	0	0	0	0	0	0	0	0	0	0	0	0	0	0	0	0	0	0	0	0	0	0	0	0	0	0	0	0
OTU_97_2784	0	0	0	0	0	0	2	0	1	0	0	0	0	0	0	0	0	0	0	1	0	0	0	0	0	0	0	0	0	0	0	0	0	0	0	0	0	1	0	0	0	0	0	0	0	0	0	0	0
OTU_97_2785	0	0	0	0	0	0	9	0	0	0	0	0	0	0	0	0	0	0	0	0	0	0	0	0	0	0	0	0	0	0	0	0	0	0	1	0	8	0	0	0	0	0	0	0	0	0	0	0	0
OTU_97_2786	0	0	0	0	0	4	4	5	0	0	9	0	0	0	0	6	1	0	0	0	0	0	0	0	0	0	0	7	0	0	0	0	0	5	0	1	1	0	3	1	2	7	0	0	0	0	0	0	0
OTU_97_2787	0	3	0	2	0	78	13	6	17	0	31	5	3	7	0	0	19	0	0	241	7	4	25	66	0	17	0	0	19	28	8	0	33	6	4	0	48	4	48	31	0	2	71	1	69	2	2	0	4
OTU_97_2788	0	0	0	0	0	0	6	0	0	0	0	0	0	0	0	0	0	0	0	0	0	0	0	0	0	0	0	0	0	0	0	0	0	0	0	0	0	0	0	0	0	0	0	0	0	0	0	0	0
OTU_97_2789	0	0	0	0	0	0	2	0	0	0	0	0	0	0	0	0	0	0	0	0	0	0	0	0	0	0	0	0	0	0	0	0	0	0	0	0	0	3	0	0	0	0	0	0	0	0	0	0	0
OTU_97_2791	0	0	0	0	0	0	0	1	0	0	0	5	0	0	0	0	0	0	0	0	0	0	0	0	0	0	0	0	0	0	0	0	0	0	0	0	0	0	0	0	2	0	0	0	0	0	0	0	0
OTU_97_2795	44	14	31	20	7	55	3	41	30	37	2	3	35	11	4	12	9	23	2	6	41	7	35	90	15	5	15	3	1	150	1	5	42	1	4	8	236	0	25	19	1	3	2	15	5	0	0	23	16
OTU_97_2797	0	0	0	0	24	0	18	11	8	0	0	0	1	9	9	35	2	15	5	23	9	1	3	11	7	45	7	17	24	16	6	1	12	2	9	0	1	6	17	6	34	4	34	15	2	3	8	0	4
OTU_97_2798	0	0	0	0	9	0	0	17	0	0	0	0	0	0	0	0	0	0	0	0	0	0	14	0	0	0	0	0	0	0	0	1	0	0	0	0	0	0	0	0	0	0	0	0	0	0	0	0	0
OTU_97_2799	0	0	0	0	0	0	0	6	0	0	0	0	0	0	0	0	0	0	0	0	0	0	0	0	0	0	0	1	1	0	0	0	0	0	0	0	0	1	0	0	0	0	0	0	0	0	0	0	0
OTU_97_28	0	21	16	3	23	12	0	0	1	8	0	38	0	1	0	0	12	0	3	4	0	0	23	15	0	44	0	5	44	22	10	0	0	2	4	4	0	0	0	3	1	0	1	0	0	2	0	12	34
OTU_97_280	0	0	0	0	0	0	0	6	0	0	15	0	0	4	0	0	0	0	0	0	0	0	0	0	0	0	0	0	0	0	0	0	0	0	0	0	0	0	0	1	0	0	0	0	0	0	0	0	0
OTU_97_2800	0	0	0	0	0	0	0	7	0	0	0	0	1	0	0	0	0	0	0	0	0	0	0	0	0	0	0	0	0	0	0	0	1	0	0	0	0	0	0	0	1	2	0	0	0	0	0	0	0
OTU_97_2801	0	0	0	0	0	0	0	14	0	0	0	0	0	0	0	0	0	0	0	0	0	0	0	0	0	0	0	0	0	0	0	0	0	0	0	0	0	0	0	0	0	0	0	0	0	0	0	0	0
OTU_97_2803	0	0	0	0	0	0	0	13	0	0	0	0	0	0	0	0	0	0	0	0	0	0	0	0	0	0	0	0	0	0	0	0	0	0	0	0	0	0	0	0	0	0	0	0	0	0	0	0	0
OTU_97_2804	0	0	0	0	0	0	0	8	0	0	0	0	0	0	0	0	0	0	0	0	0	0	0	0	0	0	0	9	0	0	0	0	0	0	0	0	0	0	0	0	0	0	0	0	0	0	0	0	0
OTU_97_2805	0	0	1	3	32	2	0	0	2	5	2	6	0	0	2	29	1	11	1	4	25	3	8	0	14	18	6	8	2	14	9	0	0	2	16	2	0	0	0	12	3	7	23	2	0	3	4	7	4
OTU_97_2809	0	1	1	0	0	0	0	1	0	4	1	0	0	0	0	0	2	2	5	0	0	7	2	0	8	1	4	0	0	0	8	0	1	0	0	1	0	0	2	2	0	0	1	0	0	3	3	1	0
OTU_97_281	0	7	4	0	0	0	0	0	0	0	9	0	0	0	0	1	1	0	0	0	0	0	0	0	0	3	0	0	10	0	0	6	2	0	0	0	0	0	0	18	0	4	0	0	0	0	0	0	1
OTU_97_2810	0	0	0	0	0	0	0	2	0	0	0	0	0	0	0	4	0	0	0	0	0	0	0	1	0	0	0	0	0	0	0	0	0	0	0	0	0	0	0	0	0	0	0	0	0	0	1	0	0
OTU_97_2811	0	0	0	0	0	0	0	3	0	0	0	0	7	0	0	0	0	0	0	0	0	0	0	0	0	0	0	0	0	3	0	0	0	0	0	0	0	0	0	0	1	6	0	0	0	0	0	0	0
OTU_97_2812	0	12	0	4	0	6	0	0	11	0	0	0	0	0	1	0	0	7	4	2	2	5	0	2	0	8	4	89	3	0	1	2	4	12	2	0	5	4	27	1	0	9	19	4	3	1	0	0	2
OTU_97_2813	0	4	0	0	4	0	0	0	7	0	0	0	0	8	9	0	2	0	0	0	0	0	0	0	0	0	4	0	13	0	0	0	0	1	0	1	2	1	0	1	2	4	2	0	0	3	0	0	0
OTU_97_2814	0	1	0	0	0	0	0	0	21	0	0	0	0	4	0	0	1	0	0	4	0	1	0	0	0	0	0	0	1	0	4	0	0	0	0	0	0	0	2	0	0	0	0	0	0	0	0	0	0
OTU_97_2816	337	1467	2780	1623	695	1399	1029	727	1441	2763	929	2130	5090	4037	2694	1143	2053	914	2023	1429	1217	1284	2894	1680	909	1502	2397	1502	1530	1037	1002	4313	266	1958	1069	1511	1060	3720	1098	2079	2089	886	3720	1089	1328	5259	2265	1511	1153
OTU_97_2817	0	0	0	0	0	0	0	0	6	0	0	0	0	3	0	0	5	0	0	0	0	0	0	0	0	0	0	0	0	0	0	0	0	0	0	0	0	0	0	0	1	0	0	0	0	0	0	0	0
OTU_97_2818	0	0	0	0	0	0	0	0	23	0	0	0	0	0	0	0	0	0	0	0	0	0	0	0	0	0	0	0	0	0	0	0	0	0	0	0	0	0	0	0	0	0	0	0	0	0	0	0	0
OTU_97_2819	4	0	0	0	0	0	5	15	0	0	60	0	1	0	0	0	0	0	0	57	0	26	0	0	14	2	0	0	0	0	0	0	0	0	0	0	59	5	0	0	0	0	6	21	0	0	8	0	9
OTU_97_282	0	0	0	0	0	0	0	0	0	0	16	0	6	0	0	0	6	0	0	0	0	0	0	0	0	0	0	0	0	0	0	0	0	0	0	0	0	0	0	0	0	0	0	0	0	0	0	0	0
OTU_97_2820	0	0	0	0	0	0	0	0	2	0	0	0	0	8	0	0	0	0	0	0	0	0	0	5	0	0	0	0	0	0	0	0	0	0	0	0	0	0	0	0	0	0	0	0	0	0	0	0	0
OTU_97_2822	0	3	0	0	0	0	0	0	1	0	0	0	0	6	9	0	1	0	0	0	0	0	0	0	0	0	0	0	10	0	0	0	4	0	0	0	0	0	6	0	0	0	0	0	0	0	2	0	0
OTU_97_2823	0	0	0	0	0	0	0	0	1	0	0	0	0	0	0	0	10	0	0	0	0	0	0	0	0	0	0	0	0	0	0	0	0	0	0	0	0	0	0	0	0	0	0	0	0	0	0	0	0
OTU_97_2824	0	0	0	3	0	0	0	0	3	0	0	0	2	3	0	0	7	0	0	0	0	0	0	2	0	3	0	0	0	0	0	0	0	0	3	2	0	2	3	3	0	7	0	0	1	0	0	2	0
OTU_97_2825	0	0	0	0	0	0	0	0	1	0	0	0	0	0	0	0	9	0	0	0	0	23	0	0	0	4	0	0	0	0	0	0	0	0	0	0	0	0	0	0	0	0	0	0	0	0	0	0	0
OTU_97_2828	0	0	0	0	0	0	0	0	2	24	0	0	0	0	0	0	0	0	0	2	0	0	0	0	0	0	0	0	0	0	0	0	0	0	0	0	0	0	0	0	0	0	0	0	0	0	0	0	0
OTU_97_2829	0	3	0	0	0	0	0	60	0	0	0	0	0	0	0	0	4	12	0	0	0	2	0	0	0	0	0	1	0	0	1	0	0	0	0	0	0	0	0	0	0	7	0	0	0	0	2	0	0
OTU_97_283	0	161	5	0	0	0	51	0	7	0	11	0	9	0	0	0	41	6	0	0	16	12	0	0	1	0	0	0	0	0	0	1	6	0	20	0	340	137	3	0	0	0	0	52	15	0	1	3	1
OTU_97_2830	2	8	0	0	0	0	0	16	23	15	2	9	0	10	15	0	1	3	0	2	1	2	0	3	6	1	11	3	3	0	16	0	0	5	0	9	1	3	1	2	22	3	48	0	2	3	20	0	0
OTU_97_2832	0	0	0	0	0	0	0	0	2	0	0	0	0	0	0	0	0	0	0	0	0	0	0	0	0	0	0	0	0	0	0	0	0	0	0	0	1	3	0	0	0	0	0	0	0	3	0	0	0
OTU_97_2833	0	0	0	0	0	0	0	0	2	0	0	0	0	0	0	0	9	0	0	0	0	0	0	0	0	0	0	0	0	0	0	0	0	0	0	0	0	0	0	0	0	0	0	0	0	0	0	0	0
OTU_97_2834	0	7	0	0	0	0	0	0	56	0	0	1	0	37	0	0	56	0	0	0	0	0	0	0	0	0	9	0	0	0	0	0	0	0	0	0	8	0	0	0	0	0	15	0	0	0	0	0	0
OTU_97_2835	0	0	0	0	0	0	0	0	0	17	0	0	0	0	0	0	0	0	0	0	0	0	0	0	0	0	0	0	0	0	0	0	0	0	0	0	0	0	0	0	0	0	0	0	0	0	0	0	0
OTU_97_2836	0	0	0	0	0	0	0	0	0	0	0	0	0	0	0	0	0	0	0	0	0	2	0	0	2	136	0	1	0	0	0	0	0	0	0	0	0	0	92	34	0	0	0	7	0	0	0	0	0
OTU_97_2837	0	0	0	0	0	0	0	0	0	8	0	0	0	0	0	0	0	0	0	0	0	0	0	0	0	0	0	0	0	0	0	0	0	0	0	0	0	0	0	2	0	0	0	0	0	0	0	0	0
OTU_97_284	4	0	0	0	0	0	0	0	0	0	5	0	0	0	0	0	0	0	0	0	0	0	0	0	0	0	0	0	0	0	0	0	0	0	4	0	0	0	0	1	0	0	0	0	0	0	2	0	0
OTU_97_2840	1	0	0	0	0	0	0	0	0	2	0	0	0	0	0	0	0	0	0	0	0	0	0	0	1	0	0	0	0	1	0	0	0	0	0	0	0	0	0	0	0	0	0	1	2	0	0	0	0
OTU_97_2841	0	0	0	0	0	0	0	0	0	15	0	0	0	0	0	0	0	0	0	0	0	0	0	0	0	0	0	0	0	0	0	0	0	0	0	0	0	0	0	0	1	0	0	0	0	0	0	0	0
OTU_97_2842	0	0	0	0	0	0	0	0	0	6	0	0	2	0	0	0	0	0	0	0	0	0	0	0	0	0	0	2	0	0	0	0	2	0	0	0	0	0	0	0	0	0	0	0	0	0	0	0	0
OTU_97_2843	0	0	0	0	0	0	0	0	0	16	0	0	0	0	0	0	0	0	0	0	0	0	0	0	0	0	0	0	0	0	0	1	0	0	0	0	0	0	0	0	0	0	0	0	0	0	0	0	0
OTU_97_2844	30	1224	154	917	48	14	2	16	16	38	84	145	6	11	0	28	21	9	4	33	36	191	502	553	76	39	47	3	23	0	67	163	32	25	51	5	84	7	146	16	2	37	48	11	11	10	243	84	35
OTU_97_2845	0	0	0	0	0	0	0	0	0	7	0	0	0	1	7	0	0	0	4	0	0	0	0	0	0	0	0	0	0	0	0	0	0	0	0	0	0	0	0	0	0	0	0	0	0	0	0	3	0
OTU_97_2847	0	0	0	0	0	0	0	0	0	3	0	0	3	0	0	0	0	0	0	0	0	0	0	0	5	0	0	0	0	0	0	0	0	1	0	0	0	0	0	0	0	0	0	0	0	0	0	0	0
OTU_97_2848	0	0	0	0	0	0	0	0	0	0	9	0	0	0	0	0	0	0	0	0	0	0	0	0	0	0	0	0	0	0	0	0	0	0	0	0	0	0	0	0	0	0	0	0	0	0	0	0	0
OTU_97_285	0	0	0	0	0	0	0	0	0	0	19	0	0	0	0	0	1	0	0	0	0	0	0	0	0	0	1	0	0	0	0	0	0	0	0	0	0	0	0	0	0	0	0	0	0	0	0	0	0
OTU_97_2852	0	0	0	1	0	0	0	0	0	0	2	0	1	0	0	0	0	0	0	0	11	0	0	0	0	0	0	0	0	0	3	2	0	0	0	0	0	0	0	0	0	0	2	0	0	0	0	0	0
OTU_97_2853	0	24	0	0	0	0	2	0	0	0	0	36	0	0	0	0	180	492	5	39	0	0	0	42	46	0	40	0	0	22	11	0	0	0	0	0	0	0	10	20	0	0	0	2	0	0	0	0	0
OTU_97_2855	0	0	0	0	0	0	0	0	0	0	40	0	0	0	0	0	0	0	0	0	0	0	0	5	0	0	0	0	0	0	0	0	0	0	0	0	0	0	0	0	0	0	0	0	0	0	0	0	0
OTU_97_2857	0	0	1	0	0	0	0	0	0	0	1	1	0	0	0	0	0	0	0	0	0	0	0	0	0	0	1	1	0	0	0	0	0	0	0	0	0	0	0	1	0	0	0	0	0	0	2	0	0
OTU_97_2858	0	0	0	0	0	0	0	0	0	0	1	0	0	0	0	0	0	0	0	0	0	0	0	0	0	0	0	0	0	0	0	0	0	0	0	0	0	0	0	0	0	1	0	0	0	0	0	1	1
OTU_97_286	0	0	0	0	0	0	0	0	1	0	0	0	0	1	0	0	0	0	0	0	0	1	0	1	3	2	0	1	1	0	8	0	6	0	0	0	0	0	0	0	5	0	0	0	0	0	0	0	0
OTU_97_2862	0	0	0	0	0	0	0	0	0	0	2	0	0	1	0	0	0	0	0	0	0	0	0	1	0	3	0	1	2	0	0	0	0	0	1	5	0	0	0	6	0	0	0	0	0	22	0	0	0
OTU_97_2863	4	4	0	0	12	0	8	11	0	0	0	0	0	28	1	0	1	19	4	7	0	8	0	76	80	18	0	5	4	0	11	0	17	14	1	0	2	3	3	0	3	3	0	33	11	0	11	0	4
OTU_97_2864	0	0	0	0	0	0	0	0	0	0	0	12	0	0	0	0	0	0	0	0	0	0	0	0	0	0	0	0	4	0	0	0	0	0	0	0	0	0	0	0	0	0	0	0	0	0	0	0	0
OTU_97_2865	0	0	0	0	0	0	0	0	0	0	0	7	0	0	0	0	0	0	0	0	0	0	0	0	0	0	0	0	0	0	0	0	0	0	0	0	0	0	0	2	0	3	0	0	0	0	0	0	0
OTU_97_2867	0	0	0	0	5	0	0	0	0	0	0	0	0	0	0	0	2	0	0	0	0	1	0	0	0	0	0	0	1	0	3	0	0	0	0	0	0	0	0	0	0	0	1	0	0	0	0	0	0
OTU_97_2869	0	0	0	0	0	0	0	0	0	0	0	3	0	0	0	4	0	0	0	0	0	0	0	0	0	2	0	0	0	0	0	0	0	0	0	0	0	0	0	0	4	0	0	0	0	0	0	0	0
OTU_97_287	0	0	0	0	0	0	0	0	0	0	13	0	0	0	0	0	0	0	0	0	0	0	0	0	0	0	1	0	0	0	0	0	0	0	0	0	0	0	0	0	0	0	0	0	0	0	0	0	0
OTU_97_2871	0	0	0	0	0	0	0	0	0	0	0	11	0	0	0	0	0	0	0	0	0	0	0	0	0	0	0	0	0	0	0	0	0	0	0	0	0	0	0	0	0	0	0	0	0	0	0	0	0
OTU_97_2872	0	8	0	0	12	0	0	0	0	0	0	0	7	25	3	0	0	0	0	3	0	0	0	0	0	6	0	0	0	0	0	0	0	1	0	0	0	0	0	0	0	220	0	0	0	1	0	0	0
OTU_97_2873	0	0	0	0	0	0	0	0	0	0	0	11	0	0	0	0	0	0	0	0	0	0	0	0	0	0	0	0	0	0	0	0	0	0	0	0	0	0	0	0	0	0	0	0	0	0	0	0	0
OTU_97_2874	0	0	0	0	0	0	0	0	0	0	0	14	0	0	0	0	0	0	0	0	0	0	0	0	0	0	0	0	0	0	4	0	0	0	0	0	0	0	0	0	0	0	0	0	0	0	0	0	0
OTU_97_2875	0	0	0	0	0	0	0	0	0	0	0	3	0	0	0	0	0	0	0	0	0	0	0	0	0	0	0	0	0	0	0	0	0	0	0	1	0	0	0	0	0	0	0	0	0	0	0	0	0
OTU_97_2876	0	10	2	0	0	0	0	0	0	0	7	74	0	0	0	0	0	2	6	2	0	0	0	2	11	0	5	5	4	0	32	0	9	2	0	0	0	0	18	2	0	5	0	0	0	0	7	14	0
OTU_97_2877	0	0	0	0	0	0	0	0	0	0	0	9	2	2	7	0	1	0	2	0	0	0	1	0	0	0	0	0	0	0	0	0	0	5	0	0	0	0	0	0	8	0	0	0	0	0	0	0	0
OTU_97_2878	0	0	0	0	0	0	0	0	0	0	0	7	0	0	0	0	0	0	0	0	0	0	0	0	0	0	0	0	0	0	0	0	0	0	0	0	0	0	0	0	0	0	0	0	0	0	0	0	0
OTU_97_2879	0	0	0	0	0	0	0	0	0	0	0	6	0	0	0	0	0	0	0	0	0	0	0	0	0	0	0	0	0	0	0	0	0	0	0	9	0	0	0	0	0	0	0	0	0	0	0	0	0
OTU_97_288	0	4	2	5	2	13	10	4	6	1	24	355	3	12	4	2	15	4	4	4	16	32	9	5	30	15	5	15	2	1	5	14	2	7	7	19	13	23	5	6	2	2	8	13	37	32	6	8	2
OTU_97_2880	500	941	8641	515	599	269	223	247	445	1384	140	759	694	191	284	396	175	103	1796	233	250	193	3479	3969	105	418	3426	207	8309	592	4505	293	108	210	214	126	229	545	297	352	3053	175	434	701	423	264	1465	11588	258
OTU_97_2881	815	398	513	742	217	948	315	594	1020	1460	2937	496	363	1452	180	86	838	140	385	508	201	497	209	562	797	922	678	726	692	298	489	178	302	711	1272	891	634	338	356	666	395	201	506	724	994	622	1787	688	948
OTU_97_2882	0	0	0	0	0	0	0	0	0	0	0	2	0	0	0	0	0	0	0	0	0	0	6	0	0	0	0	0	0	0	0	0	0	0	0	0	0	0	0	0	0	0	0	0	0	0	0	0	0
OTU_97_2883	0	0	0	0	0	0	0	0	0	0	0	9	0	0	0	3	0	0	0	0	0	0	0	0	0	0	0	0	0	0	0	0	0	0	0	2	1	0	0	0	0	0	0	0	0	0	0	0	0
OTU_97_2884	0	0	0	0	0	0	0	0	0	0	0	1	0	0	7	0	0	3	0	0	0	0	7	2	0	0	0	5	0	0	0	0	0	0	15	0	0	0	0	0	0	0	0	0	0	0	0	0	0
OTU_97_2885	0	0	0	0	0	0	0	0	0	0	0	0	1	0	0	0	0	0	0	0	1	0	0	13	0	0	3	0	0	0	0	0	0	0	0	0	0	0	0	0	0	0	0	0	0	0	0	0	0
OTU_97_2886	0	5	0	0	0	2	13	5	2	0	0	0	2	12	0	0	3	0	30	16	8	2	0	6	0	0	6	0	0	0	35	4	1	0	1	0	11	3	10	4	0	2	7	0	0	1	0	0	9
OTU_97_2887	0	0	0	0	0	0	0	0	0	0	0	0	16	3	0	0	0	0	0	0	1	0	0	0	4	0	0	0	0	0	1	0	0	0	0	0	0	1	0	0	0	1	0	0	6	1	0	3	0
OTU_97_2888	0	0	0	0	0	0	0	0	0	0	0	2	0	0	0	0	0	0	0	0	0	0	0	1	0	1	0	0	3	0	0	0	0	1	0	0	0	0	1	0	2	0	1	0	0	2	0	2	0
OTU_97_2889	0	0	0	9	0	25	2	8	4	16	0	0	0	0	0	0	64	0	1	8	1	6	0	11	5	0	4	4	0	0	17	0	18	0	0	0	4	0	26	3	5	0	25	0	0	12	5	4	10
OTU_97_289	0	0	0	0	0	0	0	0	0	10	0	9	0	0	5	0	3	0	0	0	0	0	1	2	4	3	2	0	4	0	0	0	0	1	0	1	0	0	6	0	3	9	4	3	0	0	0	0	0
OTU_97_2890	0	0	0	0	0	0	0	0	0	0	0	0	23	0	0	0	0	0	4	2	0	0	0	0	0	0	0	0	0	0	0	0	0	0	0	0	0	0	0	0	0	0	0	0	0	0	0	0	0
OTU_97_2891	0	0	0	0	0	0	0	0	0	0	0	0	67	0	0	0	0	0	0	0	0	0	0	0	0	0	8	0	0	0	0	0	0	1	0	2	1	0	0	0	0	0	0	0	1	0	0	0	0
OTU_97_2892	0	0	0	0	0	0	0	0	0	0	0	0	2	0	0	0	0	0	0	0	0	0	0	5	0	0	0	0	0	0	0	0	0	0	0	0	0	0	0	0	0	0	0	0	0	0	0	0	0
OTU_97_2893	0	0	0	0	0	0	0	0	0	0	0	0	2	0	0	0	0	0	0	0	0	0	0	0	0	0	0	3	0	0	0	2	0	0	0	0	0	0	0	0	0	0	0	0	0	0	0	0	8
OTU_97_2894	0	0	0	0	0	0	0	0	0	0	0	0	3	0	0	0	5	0	0	1	0	0	0	0	0	0	0	0	0	0	0	0	0	0	0	0	0	0	0	0	0	0	0	0	0	0	0	0	0
OTU_97_2895	0	0	0	0	0	0	0	0	0	0	0	0	0	4	0	0	0	0	0	0	0	0	0	0	0	0	0	0	10	0	0	0	0	0	0	0	0	0	0	0	0	0	0	0	0	0	2	0	0
OTU_97_2896	0	0	0	0	0	0	0	0	0	0	0	0	7	0	0	0	0	1	0	0	0	0	0	0	0	0	0	0	0	0	0	0	0	0	0	0	0	0	0	0	0	0	0	0	0	0	0	0	0
OTU_97_2897	0	0	0	0	0	0	0	0	0	0	0	0	6	0	0	0	0	0	0	0	0	0	0	0	0	0	0	0	0	0	0	0	0	0	0	0	0	0	0	0	0	0	0	0	0	4	0	0	0
OTU_97_2898	0	0	0	0	0	0	0	0	0	0	0	0	0	3	0	0	0	10	0	5	0	0	0	0	0	0	0	0	0	0	0	0	0	0	0	0	0	0	0	0	0	0	0	0	0	0	0	0	0
OTU_97_2899	2	12	9	0	22	20	56	25	3	15	0	31	48	4	4	0	4	5	0	11	3	1	11	0	52	7	12	9	11	3	7	0	5	19	30	38	10	142	18	15	0	0	0	14	6	0	5	20	0
OTU_97_29	0	0	0	0	0	0	0	0	0	0	0	106	0	0	0	0	0	0	0	0	0	0	0	121	0	0	0	0	0	0	0	0	0	0	0	0	0	0	0	0	0	0	0	0	0	0	0	0	0
OTU_97_290	0	0	0	0	0	0	0	0	0	0	0	4	0	0	0	0	0	0	3	0	0	0	0	0	0	7	0	0	0	0	0	0	0	0	0	1	0	0	0	0	0	0	0	0	0	0	0	0	0
OTU_97_2900	0	0	0	0	0	0	0	0	0	0	0	0	0	7	0	0	0	0	0	0	0	0	0	0	0	0	0	0	0	0	0	0	0	0	0	0	2	1	0	0	0	0	0	0	0	4	0	2	0
OTU_97_2901	0	0	0	0	0	0	0	0	0	0	0	0	0	1	0	0	0	0	1	0	7	0	0	0	0	3	0	0	0	1	0	1	0	4	0	0	0	1	0	0	2	0	0	0	0	0	0	0	0
OTU_97_2902	0	0	0	0	0	0	0	0	0	0	0	0	0	0	0	0	1	0	0	0	0	0	0	0	0	0	0	0	0	0	0	0	0	0	0	1	0	0	0	0	0	0	0	0	0	1	0	0	0
OTU_97_2903	0	0	0	0	0	0	0	0	0	0	0	0	0	5	0	0	0	0	0	0	0	0	0	0	0	0	0	2	0	0	1	0	0	0	1	0	0	0	0	0	0	0	0	0	0	2	0	0	0
OTU_97_2904	0	0	0	17	0	0	0	0	2	0	0	0	0	20	0	0	8	0	0	3	3	4	4	0	0	0	0	2	2	1	0	4	0	0	0	12	0	0	0	0	0	0	0	0	0	0	0	0	0
OTU_97_2905	0	35	2	2	0	0	0	0	6	117	8	0	0	7	7	0	0	0	0	0	0	0	0	0	0	0	0	0	47	0	0	0	0	0	0	0	0	0	0	0	0	0	0	0	0	2	0	0	0
OTU_97_2907	0	0	0	0	2	0	0	0	0	0	0	0	0	5	0	0	0	0	5	24	0	0	0	0	0	0	0	6	0	0	0	0	7	11	2	2	0	2	0	0	10	0	0	4	1	0	7	0	2
OTU_97_2908	0	0	0	0	0	0	0	0	0	0	0	0	0	0	2	0	0	0	0	0	0	0	1	0	0	6	0	4	0	0	0	0	0	0	0	0	0	0	0	0	0	0	0	0	0	0	2	0	0
OTU_97_2909	0	0	0	0	0	0	0	0	0	0	0	0	0	9	0	0	1	0	38	2	0	0	0	0	0	0	0	0	14	0	0	45	0	8	0	26	0	3	0	0	44	0	0	0	0	23	0	0	0
OTU_97_2910	0	8	0	0	0	0	0	0	0	0	0	0	0	19	36	0	32	0	0	5	0	2	0	3	3	0	0	0	39	0	7	1	0	2	0	0	0	0	0	0	0	0	0	0	0	2	0	0	0
OTU_97_2911	0	0	0	0	0	0	0	0	0	0	0	0	0	6	0	0	0	0	0	0	0	0	0	0	0	0	0	0	0	0	0	0	0	0	0	0	0	0	0	0	2	0	0	0	0	0	0	0	0
OTU_97_2912	0	0	0	0	0	0	0	0	0	0	0	0	0	1	0	0	0	0	0	3	0	0	0	0	0	0	0	0	0	0	0	0	0	0	0	0	1	0	0	0	0	0	0	0	0	0	0	0	0
OTU_97_2914	0	0	0	0	0	2	0	11	0	11	0	0	0	2	0	0	0	0	0	0	0	0	0	0	0	0	0	0	7	0	0	2	0	0	0	0	0	0	0	2	7	0	0	2	0	0	0	1	0
OTU_97_2916	0	6	0	0	0	0	0	0	0	0	0	0	0	0	3	0	0	0	3	0	0	0	0	0	0	0	27	0	0	22	0	0	0	0	1	0	0	0	0	0	0	0	0	0	0	0	5	0	0
OTU_97_2917	0	0	0	0	0	0	0	0	0	0	0	0	0	0	2	0	0	0	0	1	0	0	0	0	1	0	0	0	0	0	0	0	0	0	0	0	0	0	0	1	0	1	0	0	0	0	2	0	0
OTU_97_2918	0	0	0	0	0	0	0	0	0	8	0	0	0	0	0	0	2	14	0	0	0	2	2	0	1	0	0	0	0	0	0	4	0	5	6	0	2	0	6	70	0	0	4	16	1	1	2	0	0
OTU_97_2919	0	0	0	0	0	0	0	0	0	0	0	0	0	0	4	0	0	0	0	0	0	0	0	0	0	0	0	0	0	0	0	0	0	0	0	0	1	0	0	0	1	0	0	0	0	0	0	1	0
OTU_97_292	0	0	0	0	0	0	0	0	0	0	0	14	0	0	0	0	0	0	0	0	0	0	0	0	0	0	0	0	0	0	0	0	4	0	0	0	0	0	0	0	0	0	0	0	0	0	0	0	0
OTU_97_2920	0	0	0	0	0	1	0	0	0	0	0	0	0	0	1	0	0	0	0	0	0	0	3	0	0	4	0	0	3	0	0	0	0	0	0	0	0	0	0	3	0	0	0	0	0	0	0	0	0
OTU_97_2921	0	0	0	0	0	0	0	0	0	0	0	0	0	0	2	0	0	0	0	0	0	4	0	0	0	0	0	0	0	0	4	0	0	0	0	0	0	0	0	0	3	0	0	0	0	0	0	0	0
OTU_97_2922	0	0	0	0	0	0	0	0	0	0	0	0	0	0	0	9	0	0	0	0	0	0	0	0	0	0	0	0	0	0	0	0	0	0	0	0	0	0	0	0	0	0	0	0	0	0	0	0	0
OTU_97_2923	0	0	0	0	0	0	0	0	0	0	0	0	0	0	0	8	0	0	0	0	0	0	0	0	0	0	0	0	0	0	0	0	0	0	0	0	0	0	0	0	0	0	0	0	0	0	0	1	0
OTU_97_2924	0	0	0	0	0	14	0	0	0	0	0	0	0	0	1	24	0	0	0	0	0	1	0	0	0	0	0	0	0	0	0	0	2	0	0	0	0	0	0	0	0	0	0	0	0	0	0	0	0
OTU_97_2925	0	0	0	0	0	0	0	0	0	0	0	0	0	0	0	6	0	0	0	0	0	0	0	0	0	0	0	0	0	0	0	0	0	0	5	0	0	0	0	0	0	0	0	0	0	0	0	2	0
OTU_97_2928	0	6	0	0	59	0	0	0	0	36	0	4	10	0	0	0	0	24	32	3	8	22	0	4	12	3	0	11	23	0	6	0	0	0	0	2	0	2	3	5	0	0	0	2	4	4	1	4	4
OTU_97_2932	0	0	0	0	0	0	0	0	0	0	0	0	0	0	0	0	3	0	0	0	0	0	0	0	0	0	0	0	0	1	0	0	0	0	0	0	0	0	0	6	0	0	0	0	0	0	0	0	0
OTU_97_2933	0	0	0	0	0	0	0	0	0	15	0	0	0	0	2	0	1	0	0	0	0	0	0	0	0	3	0	0	8	1	4	0	0	0	0	0	0	0	0	0	0	0	0	0	0	0	0	0	0
OTU_97_2934	0	0	0	0	0	0	0	0	0	0	0	0	0	0	0	0	9	0	0	0	0	0	0	0	0	0	0	0	0	0	0	0	0	0	0	0	0	0	0	0	0	0	0	0	0	0	0	0	0
OTU_97_2935	0	0	0	0	0	0	3	0	0	0	0	2	0	0	0	0	4	0	0	0	0	4	0	0	1	2	11	0	0	8	0	0	1	1	0	0	1	0	7	0	1	0	1	1	2	4	0	0	5
OTU_97_2936	0	11	2	8	0	0	0	7	10	0	0	0	9	11	12	0	1	8	52	24	13	28	5	29	0	9	0	0	12	0	18	1	10	4	5	4	9	0	16	9	0	0	10	5	4	0	1	8	0
OTU_97_2937	0	0	0	0	0	0	0	0	0	0	0	0	0	0	3	0	10	0	0	0	0	0	0	0	0	0	0	0	0	0	0	0	0	0	0	0	0	0	0	0	0	0	0	0	0	0	0	0	0
OTU_97_2939	0	0	0	0	3	4	0	0	0	0	0	0	0	2	0	0	5	0	0	0	0	0	0	0	0	14	0	0	0	6	0	0	1	0	0	0	0	8	0	0	0	0	0	0	0	0	0	0	0
OTU_97_294	0	1	0	0	6	0	0	0	0	0	0	6	0	0	0	0	0	0	0	0	0	1	1	0	0	0	0	0	5	0	1	0	0	0	0	0	1	0	0	0	1	0	0	2	0	0	0	1	4
OTU_97_2940	0	0	0	0	0	0	0	0	0	0	0	0	0	0	0	0	6	0	0	0	0	0	0	0	0	0	0	0	0	0	0	0	0	0	0	0	2	0	0	0	0	0	0	0	0	0	0	0	0
OTU_97_2941	0	0	0	0	0	0	0	0	0	0	0	0	0	0	0	0	8	0	0	3	0	0	0	0	0	0	0	0	0	0	0	0	0	0	0	0	1	0	0	0	0	0	0	0	0	0	0	0	0
OTU_97_2942	0	0	0	0	0	2	0	0	1	0	0	0	0	0	0	0	4	0	4	0	0	0	0	4	0	7	0	0	2	0	1	0	0	1	0	3	0	0	0	2	3	0	0	1	0	0	1	0	0
OTU_97_2943	0	0	0	0	0	0	0	0	0	0	0	0	0	17	0	0	0	1	0	1	0	0	0	0	0	26	5	0	7	9	0	0	0	0	1	0	0	1	9	1	0	1	0	2	0	9	0	4	0
OTU_97_2944	0	0	0	0	0	0	0	0	0	0	0	0	0	0	0	0	0	5	0	0	0	0	0	0	0	0	0	0	0	0	0	0	0	0	0	0	0	0	2	0	0	0	0	0	0	0	0	0	0
OTU_97_2946	0	0	0	0	0	0	0	0	0	0	0	0	0	0	0	0	0	2	0	0	0	0	0	0	0	0	0	0	0	0	0	0	0	0	0	0	0	1	0	0	0	0	0	1	0	0	1	1	0
OTU_97_2947	0	0	0	0	0	0	0	0	0	0	0	0	0	0	0	0	3	0	0	6	0	0	0	0	0	0	0	0	0	0	0	0	0	0	2	0	0	0	6	1	0	0	0	0	0	0	0	2	0
OTU_97_2948	0	0	0	0	0	0	0	1	0	0	0	0	0	0	0	1	0	3	0	0	0	0	0	0	0	1	0	2	1	0	0	0	0	0	0	0	0	0	1	0	0	2	0	3	0	0	0	2	0
OTU_97_2949	0	0	0	0	0	0	0	0	0	0	0	0	0	0	0	0	0	4	0	0	0	0	0	0	0	0	0	0	0	0	0	0	0	0	0	0	0	0	0	0	0	0	0	0	0	0	0	0	0
OTU_97_295	0	0	0	0	0	0	0	0	0	0	0	11	0	0	0	0	0	0	0	0	0	0	0	0	0	0	0	0	0	0	0	0	0	0	0	0	0	0	0	0	0	0	0	0	0	0	0	0	0
OTU_97_2950	0	0	0	0	0	0	10	0	0	0	0	9	0	0	0	0	0	8	0	0	0	0	0	0	0	0	2	0	0	0	0	0	0	0	0	3	0	0	0	0	0	0	2	4	0	0	0	0	0
OTU_97_2952	0	0	4	0	0	0	0	1	0	69	0	19	13	0	0	19	5	0	14	0	0	1	9	0	0	0	0	23	0	0	0	0	0	0	0	17	1	5	0	0	0	15	0	3	0	3	0	15	0
OTU_97_2953	0	0	0	0	0	0	0	0	0	0	0	0	0	0	0	0	0	0	12	0	0	0	0	0	0	0	0	0	0	0	0	0	0	0	0	0	0	0	0	0	0	7	0	0	0	0	0	0	0
OTU_97_2954	0	0	0	0	0	0	0	0	0	0	0	0	0	0	0	0	0	0	2	0	0	0	0	0	1	0	0	0	1	0	0	0	0	0	0	0	0	0	0	0	5	0	0	0	0	0	0	0	0
OTU_97_2955	0	0	0	0	0	0	0	0	0	0	0	0	0	0	0	0	0	7	0	1	0	0	0	0	0	0	0	0	0	0	0	0	0	0	0	0	0	0	0	0	0	3	0	0	0	0	0	0	0
OTU_97_2957	0	0	0	0	0	0	0	0	0	0	0	0	0	0	0	0	0	0	0	2	0	0	0	2	0	0	0	0	0	0	0	0	0	0	0	0	0	0	4	0	0	0	0	0	0	0	0	0	0
OTU_97_2958	52	0	3	0	10	0	0	0	0	0	0	0	0	0	0	1	4	0	0	0	0	4	0	0	3	0	0	3	2	9	0	0	0	0	7	0	0	58	0	16	0	11	0	0	0	0	0	0	0
OTU_97_2959	0	0	0	0	0	0	0	0	4	0	0	0	9	0	0	0	0	0	0	9	0	0	0	1	3	0	0	0	0	0	0	0	0	0	0	0	6	0	0	0	0	0	0	0	0	0	0	0	0
[truncated: 6,285 more rows]
[truncated: 17 more columns]
